# Supplementary material for: 2,2-[(E)-3,3-Diphenyl­prop-2-ene-1,1-di­yl]bis­(3-hy­droxy­cyclo­hex-2-en-1-one)
Source: Acta Crystallogr Sect E Struct Rep Online. 2011 Nov 23;67(Pt 12):o3407. doi: 10.1107/S1600536811048355 (PMC3239045; doi:10.1107/S1600536811048355)
Supplement: Supplementary file 1 [file e-67-o3407-sup1.cif]

##############################################################################
#                                                                            #
# This CIF contains the data in a paper accepted for publication in          #
# Acta Crystallographica Section E. It conforms to the requirements of       #
# Notes for Authors for Acta Crystallographica Section E, and has been       #
# peer reviewed under the auspices of the IUCr Commission on Journals.       #
#                                                                            #
# Full details of the Crystallographic Information File format               #
# are given in the paper "The Crystallographic Information File (CIF):       #
# a New Standard Archive File for Crystallography" by S. R. Hall, F. H.      #
# Allen and I. D. Brown [Acta Cryst. (1991), A47, 655-685].                  #
#                                                                            #
# The current version of the core CIF dictionary is obtainable from          #
# ftp://ftp.iucr.org/pub/cif_core.dic.                                       #
#                                                                            #
# Software is freely available for graphical display of the structure(s)     #
# in this CIF. For information consult the CIF software page                 #
# http://www.iucr.org/resources/cif/software.                                #
#                                                                            #
# This file may be used for bona fide research purposes within the           #
# scientific community so long as proper attribution is given to the journal # 
# article from which it was obtained.                                        #
#                                                                            #
##############################################################################
data_global
_audit_creation_method     'by CrystalStructure 4.0'
_journal_date_recd_electronic     2011-11-05
_journal_date_accepted     2011-11-14
_journal_name_full     'Acta Crystallographica, Section E'
_journal_year     2011
_journal_volume     67
_journal_issue     12
_journal_page_first     o3407
_journal_page_last     o3407
_journal_paper_category     QO
_journal_coeditor_code     CV5195
_publ_contact_author_name     'Joo Hwan Cha'
_publ_contact_author_address     'Advanced Analysis Center, KIST'
_publ_contact_author_email     'jhcha@kist.re.kr'
_publ_contact_author_fax     '+82-2-958-5969'
_publ_contact_author_phone     '+82-2-958-5959'
_publ_section_title
;\
2,2-[(<i>E</i>)-3,3-Diphenylprop-2-ene-1,1-diyl]bis(3-hydroxycyclohex-2-en-1-\
one)
;
loop_
    _publ_author_name
    _publ_author_footnote
    _publ_author_address
    'Jae Kyun Lee' .
;
Center for Neuro-Medicine, Korea Institute of Science & Technology,
Hwarangro 14-gil, Seongbuk-gu, Seoul 136-791, Republic of Korea
;
    'Sun-Joon Min' .
;
Center for Neuro-Medicine, Korea Institute of Science & Technology,
Hwarangro 14-gil, Seongbuk-gu, Seoul 136-791, Republic of Korea
;
    'Yong Seo Cho' .
;
Center for Neuro-Medicine, Korea Institute of Science & Technology,
Hwarangro 14-gil, Seongbuk-gu, Seoul 136-791, Republic of Korea
;
    'Joo Hwan Cha' .
;
Advanced Analysis Center, Korea Institute of Science & Technology,
Hwarangro 14-gil, Seongbuk-gu, Seoul 136-791, Republic of Korea
;
    'Hiroyasu Sato' .
;
Application Laboratory, Rigaku Corporation,
3-9-12 Matsubara-cho, Akishima-shi, Tokyo 196-8666, Japan
;
data_I
_chemical_name_systematic
;
2,2-[(<i>E</i>)-3,3-Diphenylprop-2-ene-1,1-diyl]bis(3-hydroxycyclohex-2-
en-1-one)
;
_chemical_formula_moiety     'C27 H26 O4'
_chemical_formula_sum     'C27 H26 O4'
_chemical_formula_iupac     'C27 H26 O4'
_chemical_formula_weight     414.50
_chemical_melting_point     ?
_symmetry_cell_setting     orthorhombic
_symmetry_space_group_name_H-M     'P b c a'
_symmetry_space_group_name_Hall     '-P 2ac 2ab'
loop_
    _symmetry_equiv_pos_site_id
    _symmetry_equiv_pos_as_xyz
    1 '+X,+Y,+Z'
    2 '1/2-X,1/2+Y,+Z'
    3 '+X,1/2-Y,1/2+Z'
    4 '1/2-X,-Y,1/2+Z'
    5 '-X,-Y,-Z'
    6 '1/2+X,1/2-Y,-Z'
    7 '-X,1/2+Y,1/2-Z'
    8 '1/2+X,+Y,1/2-Z'
_cell_length_a     9.7329(5)
_cell_length_b     18.6106(9)
_cell_length_c     24.6522(12)
_cell_angle_alpha     90.0000
_cell_angle_beta     90.0000
_cell_angle_gamma     90.0000
_cell_volume     4465.4(4)
_cell_formula_units_Z     8
_cell_measurement_reflns_used     22114
_cell_measurement_theta_min     3.03
_cell_measurement_theta_max     27.43
_cell_measurement_temperature     296
_exptl_crystal_description     chunk
_exptl_crystal_colour     colorless
_exptl_crystal_size_max     0.400
_exptl_crystal_size_mid     0.300
_exptl_crystal_size_min     0.200
_exptl_crystal_density_diffrn     1.233
_exptl_crystal_density_meas     ?
_exptl_crystal_density_method     'not measured'
_exptl_crystal_F_000     1760.00
_exptl_absorpt_coefficient_mu     0.082
_exptl_absorpt_correction_type     multi-scan
_exptl_absorpt_process_details     '(ABSCOR; Rigaku, 1995)'
_exptl_absorpt_correction_T_min     0.793
_exptl_absorpt_correction_T_max     0.984
_diffrn_ambient_temperature     296
_diffrn_radiation_type     'Mo K\a'
_diffrn_radiation_wavelength     0.71075
_diffrn_measurement_device_type     'Rigaku R-AXIS RAPID'
_diffrn_measurement_method     \w
_diffrn_detector_area_resol_mean     10.000
_diffrn_reflns_number     39377
_diffrn_reflns_av_R_equivalents     0.0370
_diffrn_reflns_theta_max     27.43
_diffrn_reflns_theta_full     27.43
_diffrn_measured_fraction_theta_max     0.998
_diffrn_measured_fraction_theta_full     0.998
_diffrn_reflns_limit_h_min     -12
_diffrn_reflns_limit_h_max     12
_diffrn_reflns_limit_k_min     -23
_diffrn_reflns_limit_k_max     24
_diffrn_reflns_limit_l_min     -31
_diffrn_reflns_limit_l_max     31
_diffrn_standards_number     0
_diffrn_standards_interval_count     .
_diffrn_standards_decay_%     ?
_refine_special_details
;
Refinement was performed using all reflections. The weighted <i>R</i>-factor
(<i>wR</i>) and goodness of fit (<i>S</i>) are based on <i>F</i>^2^.
<i>R</i>-factor (gt) are based on <i>F</i>. The threshold expression of
<i>F</i>^2^ > 2.0 \s(<i>F</i>^2^) is used only for calculating <i>R</i>-factor
(gt).
;
_reflns_number_total     5084
_reflns_number_gt     2954
_reflns_threshold_expression     F^2^>2\s(F^2^)
_refine_ls_structure_factor_coef     Fsqd
_refine_ls_R_factor_gt     0.0653
_refine_ls_wR_factor_ref     0.2305
_refine_ls_goodness_of_fit_ref     1.105
_refine_ls_number_reflns     5084
_refine_ls_number_parameters     280
_refine_ls_number_restraints     256
_refine_ls_hydrogen_treatment     constr
_refine_ls_weighting_scheme     calc
_refine_ls_weighting_details
            'w = 1/[\s^2^(Fo^2^)+(0.1198P)^2^+0.5762P] where P=(Fo^2^+2Fc^2^)/3'
_atom_sites_solution_hydrogens     geom
_atom_sites_solution_primary     direct
_atom_sites_solution_secondary     difmap
_refine_ls_shift/su_max     0.000
_refine_diff_density_max     0.320
_refine_diff_density_min     -0.420
_refine_ls_extinction_method     none
_refine_ls_extinction_coef     ?
loop_
    _atom_type_symbol
    _atom_type_description
    _atom_type_scat_dispersion_real
    _atom_type_scat_dispersion_imag
    _atom_type_scat_source
    'C' 'C' 0.0033 0.0016
;
International Tables for Crystallography
(1992, Vol. C, Tables 4.2.6.8 and 6.1.1.4)
;
    'H' 'H' 0.0000 0.0000
;
International Tables for Crystallography
(1992, Vol. C, Table 6.1.1.4)
;
    'O' 'O' 0.0106 0.0060
;
International Tables for Crystallography
(1992, Vol. C, Tables 4.2.6.8 and 6.1.1.4)
;
_computing_data_collection     'RAPID-AUTO (Rigaku, 2006)'
_computing_cell_refinement     'RAPID-AUTO (Rigaku, 2006)'
_computing_data_reduction     'RAPID-AUTO (Rigaku, 2006)'
_computing_structure_solution     'SHELXS97 (Sheldrick, 2008)'
_computing_structure_refinement     'SHELXL97 (Sheldrick, 2008)'
_computing_molecular_graphics     'CrystalStructure (Rigaku, 2010)'
_computing_publication_material     'CrystalStructure (Rigaku, 2010)'
loop_
    _atom_site_type_symbol
    _atom_site_label
    _atom_site_fract_x
    _atom_site_fract_y
    _atom_site_fract_z
    _atom_site_U_iso_or_equiv
    _atom_site_adp_type
    _atom_site_calc_flag
    _atom_site_refinement_flags
    _atom_site_occupancy
    _atom_site_symmetry_multiplicity
    _atom_site_disorder_assembly
    _atom_site_disorder_group
    O O1 0.3447(3) 0.12993(17) 0.59891(10) 0.1037(9) Uani d . 1.0 8 . .
    O O2 0.4623(4) -0.03776(13) 0.73273(12) 0.1042(9) Uani d . 1.0 8 . .
    O O3 0.4111(3) 0.23227(14) 0.66394(11) 0.1008(9) Uani d . 1.0 8 . .
    O O4 0.5611(3) 0.06587(16) 0.79289(10) 0.1021(9) Uani d . 1.0 8 . .
    C C1 0.7090(3) 0.00329(14) 0.59987(10) 0.0554(7) Uani d . 1.0 8 . .
    C C2 0.6468(4) -0.03816(17) 0.56032(14) 0.0722(8) Uani d . 1.0 8 . .
    C C3 0.6552(4) -0.1130(2) 0.56267(18) 0.0927(10) Uani d . 1.0 8 . .
    C C4 0.7271(5) -0.1457(2) 0.60269(18) 0.0990(11) Uani d . 1.0 8 . .
    C C5 0.7898(5) -0.1058(3) 0.64118(17) 0.0999(11) Uani d . 1.0 8 . .
    C C6 0.7814(4) -0.03125(18) 0.64031(13) 0.0779(9) Uani d . 1.0 8 . .
    C C7 0.7742(3) 0.11899(14) 0.55144(11) 0.0585(7) Uani d . 1.0 8 . .
    C C8 0.7184(4) 0.17727(15) 0.52409(12) 0.0734(8) Uani d . 1.0 8 . .
    C C9 0.7915(5) 0.21151(18) 0.48286(14) 0.0883(10) Uani d . 1.0 8 . .
    C C10 0.9201(5) 0.1874(2) 0.46851(15) 0.0948(11) Uani d . 1.0 8 . .
    C C11 0.9762(4) 0.1296(3) 0.49499(16) 0.0968(11) Uani d . 1.0 8 . .
    C C12 0.9032(4) 0.0949(2) 0.53547(13) 0.0812(9) Uani d . 1.0 8 . .
    C C13 0.4274(3) 0.04562(15) 0.66258(11) 0.0623(7) Uani d . 1.0 8 . .
    C C14 0.3404(4) 0.0670(3) 0.61918(14) 0.0844(9) Uani d . 1.0 8 . .
    C C15 0.2377(5) 0.0162(4) 0.59619(18) 0.1210(13) Uani d . 1.0 8 . .
    C C16 0.2609(7) -0.0579(4) 0.6106(3) 0.1514(17) Uani d . 1.0 8 . .
    C C17 0.2893(5) -0.0685(3) 0.6689(3) 0.1237(13) Uani d . 1.0 8 . .
    C C18 0.3990(4) -0.01717(17) 0.68890(17) 0.0847(9) Uani d . 1.0 8 . .
    C C19 0.5128(3) 0.14829(15) 0.72344(11) 0.0585(7) Uani d . 1.0 8 . .
    C C20 0.4536(4) 0.21398(16) 0.71147(14) 0.0757(8) Uani d . 1.0 8 . .
    C C21 0.4332(5) 0.2703(2) 0.75493(19) 0.1023(11) Uani d . 1.0 8 . .
    C C22 0.5221(5) 0.2585(3) 0.8042(2) 0.1110(12) Uani d . 1.0 8 . .
    C C23 0.5133(5) 0.1835(3) 0.82282(15) 0.0975(11) Uani d . 1.0 8 . .
    C C24 0.5313(4) 0.13004(19) 0.77861(13) 0.0748(8) Uani d . 1.0 8 . .
    C C25 0.5481(3) 0.09241(13) 0.68042(10) 0.0556(6) Uani d . 1.0 8 . .
    C C26 0.6300(3) 0.12232(14) 0.63315(11) 0.0588(7) Uani d . 1.0 8 . .
    C C27 0.7002(3) 0.08350(14) 0.59723(10) 0.0533(6) Uani d . 1.0 8 . .
    H H2 0.5993 -0.0162 0.5321 0.0867 Uiso calc R 1.0 8 . .
    H H2A 0.5016 -0.0033 0.7465 0.1251 Uiso calc R 1.0 8 . .
    H H3 0.6111 -0.1406 0.5365 0.1112 Uiso calc R 1.0 8 . .
    H H3A 0.4045 0.1964 0.6448 0.1210 Uiso calc R 1.0 8 . .
    H H4 0.7334 -0.1955 0.6037 0.1188 Uiso calc R 1.0 8 . .
    H H5 0.8391 -0.1284 0.6686 0.1198 Uiso calc R 1.0 8 . .
    H H6 0.8249 -0.0045 0.6672 0.0934 Uiso calc R 1.0 8 . .
    H H8 0.6313 0.1937 0.5333 0.0881 Uiso calc R 1.0 8 . .
    H H9 0.7533 0.2507 0.4650 0.1060 Uiso calc R 1.0 8 . .
    H H10 0.9688 0.2102 0.4410 0.1138 Uiso calc R 1.0 8 . .
    H H11 1.0636 0.1137 0.4857 0.1162 Uiso calc R 1.0 8 . .
    H H12 0.9411 0.0548 0.5522 0.0975 Uiso calc R 1.0 8 . .
    H H15A 0.1469 0.0302 0.6086 0.1452 Uiso calc R 1.0 8 . .
    H H15B 0.2387 0.0204 0.5570 0.1452 Uiso calc R 1.0 8 . .
    H H16A 0.3380 -0.0760 0.5898 0.1817 Uiso calc R 1.0 8 . .
    H H16B 0.1805 -0.0858 0.6008 0.1817 Uiso calc R 1.0 8 . .
    H H17A 0.3193 -0.1176 0.6749 0.1485 Uiso calc R 1.0 8 . .
    H H17B 0.2055 -0.0611 0.6895 0.1485 Uiso calc R 1.0 8 . .
    H H21A 0.4536 0.3172 0.7398 0.1228 Uiso calc R 1.0 8 . .
    H H21B 0.3376 0.2703 0.7660 0.1228 Uiso calc R 1.0 8 . .
    H H22A 0.6168 0.2699 0.7954 0.1332 Uiso calc R 1.0 8 . .
    H H22B 0.4928 0.2904 0.8331 0.1332 Uiso calc R 1.0 8 . .
    H H23A 0.4244 0.1760 0.8397 0.1170 Uiso calc R 1.0 8 . .
    H H23B 0.5831 0.1755 0.8502 0.1170 Uiso calc R 1.0 8 . .
    H H25 0.6112 0.0592 0.6986 0.0667 Uiso calc R 1.0 8 . .
    H H26 0.6313 0.1720 0.6289 0.0705 Uiso calc R 1.0 8 . .
loop_
    _atom_site_aniso_label
    _atom_site_aniso_U_11
    _atom_site_aniso_U_22
    _atom_site_aniso_U_33
    _atom_site_aniso_U_12
    _atom_site_aniso_U_13
    _atom_site_aniso_U_23
    O1 0.0898(18) 0.144(3) 0.0776(16) 0.0116(16) -0.0078(13) 0.0304(15)
    O2 0.128(3) 0.0688(14) 0.116(2) 0.0128(14) 0.0350(17) 0.0296(13)
    O3 0.121(2) 0.0856(16) 0.0962(17) 0.0352(14) 0.0053(15) 0.0228(13)
    O4 0.124(2) 0.1130(19) 0.0692(14) 0.0320(16) -0.0050(14) 0.0242(13)
    C1 0.0512(14) 0.0608(14) 0.0543(13) 0.0046(11) 0.0098(11) 0.0040(11)
    C2 0.0661(17) 0.0759(17) 0.0747(17) 0.0026(14) 0.0053(14) -0.0115(14)
    C3 0.091(3) 0.0774(19) 0.109(3) -0.0065(17) 0.0249(19) -0.0282(18)
    C4 0.115(3) 0.0672(19) 0.114(3) 0.0118(18) 0.050(3) 0.0060(17)
    C5 0.122(3) 0.085(2) 0.093(3) 0.035(2) 0.020(2) 0.0243(18)
    C6 0.089(2) 0.0776(18) 0.0669(17) 0.0216(16) -0.0011(15) 0.0072(14)
    C7 0.0601(15) 0.0628(14) 0.0527(14) -0.0097(12) 0.0039(12) 0.0023(11)
    C8 0.095(2) 0.0590(15) 0.0663(17) -0.0012(14) 0.0127(15) 0.0050(13)
    C9 0.127(3) 0.0663(17) 0.0715(18) -0.0156(18) 0.0096(19) 0.0097(15)
    C10 0.109(3) 0.098(3) 0.078(2) -0.0418(19) 0.0207(19) 0.0051(17)
    C11 0.073(2) 0.130(3) 0.087(3) -0.0221(19) 0.0222(17) 0.015(2)
    C12 0.0604(17) 0.108(3) 0.0753(19) -0.0035(16) 0.0106(15) 0.0189(17)
    C13 0.0622(15) 0.0632(14) 0.0616(14) 0.0007(12) 0.0159(12) -0.0061(12)
    C14 0.0632(17) 0.125(3) 0.0653(17) -0.0046(17) 0.0066(14) -0.0188(17)
    C15 0.089(3) 0.172(3) 0.102(3) -0.021(3) 0.003(2) -0.049(3)
    C16 0.115(3) 0.156(3) 0.183(4) -0.032(3) 0.016(3) -0.080(4)
    C17 0.102(3) 0.077(2) 0.192(4) -0.0203(19) 0.038(3) -0.022(3)
    C18 0.088(2) 0.0587(15) 0.107(3) -0.0004(14) 0.0357(17) -0.0062(15)
    C19 0.0543(14) 0.0617(14) 0.0595(14) 0.0039(11) 0.0040(11) -0.0001(11)
    C20 0.0781(18) 0.0635(15) 0.0855(18) 0.0118(14) 0.0137(16) 0.0040(14)
    C21 0.104(3) 0.0751(19) 0.127(3) 0.0137(19) 0.021(2) -0.0224(19)
    C22 0.096(3) 0.119(3) 0.118(3) -0.011(3) 0.022(2) -0.048(3)
    C23 0.087(3) 0.128(3) 0.078(2) 0.002(2) 0.0019(18) -0.0303(19)
    C24 0.0682(17) 0.0945(19) 0.0617(15) 0.0056(15) -0.0025(14) -0.0035(14)
    C25 0.0572(14) 0.0559(13) 0.0536(13) 0.0053(11) 0.0061(11) 0.0041(11)
    C26 0.0618(15) 0.0537(13) 0.0609(15) -0.0004(12) 0.0064(13) 0.0056(12)
    C27 0.0470(13) 0.0602(15) 0.0527(14) -0.0012(11) 0.0017(11) 0.0039(12)
_geom_special_details
;
All e.s.d.'s (except the e.s.d. in the dihedral angle between two l.s. planes)
are estimated using the full covariance matrix. The cell e.s.d.'s are taken
into account individually in the estimation of e.s.d.'s in distances, angles
and torsion angles; correlations between e.s.d.'s in cell parameters are only
used when they are defined by crystal symmetry. An approximate (isotropic)
treatment of cell e.s.d.'s is used for estimating e.s.d.'s involving l.s.
planes.
;
loop_
    _geom_bond_atom_site_label_1
    _geom_bond_atom_site_label_2
    _geom_bond_site_symmetry_1
    _geom_bond_site_symmetry_2
    _geom_bond_distance
    _geom_bond_publ_flag
    O1 C14 . . 1.274(6) no
    O2 C18 . . 1.301(5) no
    O3 C20 . . 1.289(5) no
    O4 C24 . . 1.278(5) no
    C1 C2 . . 1.383(5) no
    C1 C6 . . 1.380(5) no
    C1 C27 . . 1.497(4) no
    C2 C3 . . 1.396(5) no
    C3 C4 . . 1.354(6) no
    C4 C5 . . 1.350(6) no
    C5 C6 . . 1.389(6) no
    C7 C8 . . 1.388(4) no
    C7 C12 . . 1.389(5) no
    C7 C27 . . 1.493(4) no
    C8 C9 . . 1.395(5) no
    C9 C10 . . 1.375(6) no
    C10 C11 . . 1.371(6) no
    C11 C12 . . 1.385(6) no
    C13 C14 . . 1.421(5) no
    C13 C18 . . 1.365(5) no
    C13 C25 . . 1.527(4) no
    C14 C15 . . 1.488(7) no
    C15 C16 . . 1.442(9) no
    C16 C17 . . 1.476(10) no
    C17 C18 . . 1.516(6) no
    C19 C20 . . 1.383(5) no
    C19 C24 . . 1.413(5) no
    C19 C25 . . 1.525(4) no
    C20 C21 . . 1.512(6) no
    C21 C22 . . 1.507(7) no
    C22 C23 . . 1.471(7) no
    C23 C24 . . 1.487(6) no
    C25 C26 . . 1.518(4) no
    C26 C27 . . 1.332(4) no
    O2 H2A . . 0.820 no
    O3 H3A . . 0.820 no
    C2 H2 . . 0.930 no
    C3 H3 . . 0.930 no
    C4 H4 . . 0.930 no
    C5 H5 . . 0.930 no
    C6 H6 . . 0.930 no
    C8 H8 . . 0.930 no
    C9 H9 . . 0.930 no
    C10 H10 . . 0.930 no
    C11 H11 . . 0.930 no
    C12 H12 . . 0.930 no
    C15 H15A . . 0.970 no
    C15 H15B . . 0.970 no
    C16 H16A . . 0.970 no
    C16 H16B . . 0.970 no
    C17 H17A . . 0.970 no
    C17 H17B . . 0.970 no
    C21 H21A . . 0.970 no
    C21 H21B . . 0.970 no
    C22 H22A . . 0.970 no
    C22 H22B . . 0.970 no
    C23 H23A . . 0.970 no
    C23 H23B . . 0.970 no
    C25 H25 . . 0.980 no
    C26 H26 . . 0.930 no
loop_
    _geom_contact_atom_site_label_1
    _geom_contact_atom_site_label_2
    _geom_contact_distance
    _geom_contact_site_symmetry_1
    _geom_contact_site_symmetry_2
    _geom_contact_publ_flag
    O1 O3 2.572(4) . . no
    O1 C18 3.563(5) . . no
    O1 C19 3.495(4) . . no
    O1 C20 3.357(5) . . no
    O1 C25 2.906(4) . . no
    O1 C26 2.906(4) . . no
    O1 C27 3.567(4) . . no
    O2 O4 2.616(4) . . no
    O2 C19 3.505(4) . . no
    O2 C24 3.389(5) . . no
    O2 C25 2.869(4) . . no
    O3 C13 3.477(4) . . no
    O3 C14 3.340(5) . . no
    O3 C25 2.953(4) . . no
    O3 C26 3.050(4) . . no
    O4 C13 3.487(4) . . no
    O4 C18 3.384(5) . . no
    O4 C20 3.567(5) . . no
    O4 C25 2.819(4) . . no
    C1 C4 2.779(5) . . no
    C1 C12 2.999(5) . . no
    C1 C13 3.244(4) . . no
    C1 C25 3.024(4) . . no
    C2 C5 2.737(6) . . no
    C2 C7 3.184(4) . . no
    C2 C12 3.568(5) . . no
    C2 C26 3.489(5) . . no
    C3 C6 2.736(6) . . no
    C6 C7 3.553(5) . . no
    C6 C25 3.381(5) . . no
    C6 C26 3.220(5) . . no
    C7 C10 2.796(5) . . no
    C8 C11 2.755(6) . . no
    C8 C26 3.002(4) . . no
    C9 C12 2.752(5) . . no
    C13 C16 2.824(7) . . no
    C13 C20 3.367(5) . . no
    C13 C24 3.417(5) . . no
    C13 C27 3.185(4) . . no
    C14 C17 2.848(7) . . no
    C14 C19 3.422(5) . . no
    C14 C26 3.021(5) . . no
    C14 C27 3.557(5) . . no
    C15 C18 2.842(6) . . no
    C18 C19 3.381(5) . . no
    C19 C22 2.859(6) . . no
    C20 C23 2.862(5) . . no
    C20 C26 3.096(5) . . no
    C21 C24 2.841(6) . . no
    O2 C6 3.593(5) . 8_456 no
    O3 C10 3.592(5) . 6_456 no
    O4 C14 3.477(5) . 8_556 no
    O4 C15 3.359(6) . 8_556 no
    O4 C17 3.475(6) . 8_556 no
    C6 O2 3.593(5) . 8_556 no
    C10 O3 3.592(5) . 6_556 no
    C10 C16 3.567(8) . 5_656 no
    C14 O4 3.477(5) . 8_456 no
    C15 O4 3.359(6) . 8_456 no
    C16 C10 3.567(8) . 5_656 no
    C17 O4 3.475(6) . 8_456 no
    O1 H3A 1.7743 . . no
    O1 H8 3.4351 . . no
    O1 H15A 2.6845 . . no
    O1 H15B 2.5074 . . no
    O1 H26 2.9899 . . no
    O2 H17A 2.4854 . . no
    O2 H17B 2.7518 . . no
    O2 H25 2.4622 . . no
    O3 H21A 2.4836 . . no
    O3 H21B 2.7095 . . no
    O3 H26 2.5690 . . no
    O4 H2A 1.8174 . . no
    O4 H23A 2.7028 . . no
    O4 H23B 2.4906 . . no
    O4 H25 2.3782 . . no
    C1 H3 3.2435 . . no
    C1 H5 3.2374 . . no
    C1 H12 2.7198 . . no
    C1 H25 2.8128 . . no
    C1 H26 3.3075 . . no
    C2 H4 3.2294 . . no
    C2 H6 3.2144 . . no
    C2 H12 3.3514 . . no
    C2 H16A 3.1720 . . no
    C3 H5 3.1787 . . no
    C3 H16A 3.2335 . . no
    C4 H2 3.2224 . . no
    C4 H6 3.2147 . . no
    C5 H3 3.1786 . . no
    C6 H2 3.2145 . . no
    C6 H4 3.2218 . . no
    C6 H12 3.1131 . . no
    C6 H25 2.7642 . . no
    C7 H2 3.0743 . . no
    C7 H9 3.2545 . . no
    C7 H11 3.2507 . . no
    C7 H26 2.5603 . . no
    C8 H10 3.2420 . . no
    C8 H12 3.2211 . . no
    C8 H26 2.7215 . . no
    C9 H11 3.2142 . . no
    C10 H8 3.2358 . . no
    C10 H12 3.2245 . . no
    C11 H9 3.2140 . . no
    C12 H8 3.2226 . . no
    C12 H10 3.2311 . . no
    C13 H2A 2.3721 . . no
    C13 H3A 2.8489 . . no
    C13 H15A 3.0501 . . no
    C13 H15B 3.2200 . . no
    C13 H16A 3.0166 . . no
    C13 H17A 3.2289 . . no
    C13 H17B 3.0071 . . no
    C13 H26 3.1871 . . no
    C14 H3A 2.5669 . . no
    C14 H16A 2.7581 . . no
    C14 H16B 3.2724 . . no
    C14 H17B 3.2252 . . no
    C14 H25 3.2866 . . no
    C14 H26 3.4486 . . no
    C15 H17A 3.2556 . . no
    C15 H17B 2.7298 . . no
    C17 H2A 3.0662 . . no
    C17 H15A 2.7398 . . no
    C17 H15B 3.2551 . . no
    C18 H15A 3.2736 . . no
    C18 H16A 2.7422 . . no
    C18 H16B 3.2978 . . no
    C18 H25 2.5179 . . no
    C19 H2A 2.8798 . . no
    C19 H3A 2.3816 . . no
    C19 H21A 3.2220 . . no
    C19 H21B 3.0271 . . no
    C19 H22A 3.0478 . . no
    C19 H23A 3.0366 . . no
    C19 H23B 3.2388 . . no
    C19 H26 2.6372 . . no
    C20 H22A 2.8074 . . no
    C20 H22B 3.3394 . . no
    C20 H23A 3.2516 . . no
    C20 H25 3.2792 . . no
    C20 H26 2.7828 . . no
    C21 H3A 3.0564 . . no
    C21 H23A 2.7303 . . no
    C21 H23B 3.2804 . . no
    C23 H21A 3.2738 . . no
    C23 H21B 2.7372 . . no
    C24 H2A 2.6211 . . no
    C24 H21B 3.2351 . . no
    C24 H22A 2.7633 . . no
    C24 H22B 3.2931 . . no
    C24 H25 2.4968 . . no
    C25 H2A 2.4552 . . no
    C25 H3A 2.5440 . . no
    C25 H6 3.2579 . . no
    C26 H2 3.5965 . . no
    C26 H3A 2.6084 . . no
    C26 H6 3.1414 . . no
    C26 H8 2.7960 . . no
    C27 H2 2.6422 . . no
    C27 H6 2.6692 . . no
    C27 H8 2.6713 . . no
    C27 H12 2.6478 . . no
    C27 H25 2.6835 . . no
    H2 H3 2.3214 . . no
    H2 H16A 3.1199 . . no
    H2A H17A 3.2842 . . no
    H2A H17B 3.3817 . . no
    H2A H25 1.9701 . . no
    H3 H4 2.2811 . . no
    H3 H16A 3.1993 . . no
    H3A H8 3.5249 . . no
    H3A H21A 3.2817 . . no
    H3A H21B 3.3526 . . no
    H3A H25 3.5114 . . no
    H3A H26 2.2879 . . no
    H4 H5 2.2758 . . no
    H5 H6 2.3106 . . no
    H6 H12 3.2436 . . no
    H6 H25 2.5159 . . no
    H8 H9 2.3182 . . no
    H8 H26 2.3902 . . no
    H9 H10 2.3064 . . no
    H10 H11 2.3011 . . no
    H11 H12 2.3053 . . no
    H15A H16A 2.7532 . . no
    H15A H16B 2.1916 . . no
    H15A H17B 2.6799 . . no
    H15B H16A 2.1929 . . no
    H15B H16B 2.3219 . . no
    H16A H17A 2.2432 . . no
    H16A H17B 2.7881 . . no
    H16B H17A 2.3488 . . no
    H16B H17B 2.2477 . . no
    H21A H22A 2.2751 . . no
    H21A H22B 2.3841 . . no
    H21B H22A 2.8122 . . no
    H21B H22B 2.2707 . . no
    H21B H23A 2.6634 . . no
    H22A H23A 2.7841 . . no
    H22A H23B 2.2408 . . no
    H22B H23A 2.2353 . . no
    H22B H23B 2.3500 . . no
    H25 H26 2.7197 . . no
    O1 H3 3.3721 . 5_656 no
    O1 H9 2.8650 . 6_456 no
    O1 H10 3.3580 . 6_456 no
    O1 H23B 2.9620 . 8_456 no
    O2 H5 3.1939 . 8_456 no
    O2 H6 2.8745 . 8_456 no
    O2 H17B 3.0777 . 8_556 no
    O2 H21A 2.9003 . 7_646 no
    O3 H5 3.5566 . 2_655 no
    O3 H9 3.5448 . 6_456 no
    O3 H10 2.8553 . 6_456 no
    O3 H17A 3.5925 . 2_555 no
    O3 H22A 3.1148 . 8_456 no
    O3 H23B 3.3802 . 8_456 no
    O4 H6 2.8235 . 8_456 no
    O4 H15A 2.6524 . 8_556 no
    O4 H17B 2.7827 . 8_556 no
    C2 H2 3.4576 . 5_656 no
    C2 H11 3.3475 . 5_756 no
    C2 H15B 3.1161 . 5_656 no
    C3 H11 2.9851 . 5_756 no
    C3 H15B 3.5681 . 5_656 no
    C3 H22B 3.4522 . 7_646 no
    C4 H10 3.3705 . 5_756 no
    C4 H11 3.0416 . 5_756 no
    C4 H22B 2.9167 . 7_646 no
    C5 H11 3.4416 . 5_756 no
    C5 H21B 3.4779 . 7_646 no
    C5 H22B 3.4210 . 7_646 no
    C6 H2A 3.5575 . 8_556 no
    C7 H23A 3.2349 . 8_556 no
    C8 H4 3.1103 . 2_655 no
    C8 H10 3.3210 . 6_456 no
    C8 H16A 3.4258 . 5_656 no
    C9 H3 3.1973 . 2_655 no
    C9 H4 3.4531 . 2_655 no
    C9 H16A 3.3402 . 5_656 no
    C9 H16B 3.1302 . 5_656 no
    C10 H3A 3.5357 . 6_556 no
    C10 H8 3.0203 . 6_556 no
    C10 H16A 3.5602 . 5_656 no
    C10 H16B 2.7300 . 5_656 no
    C11 H16B 2.9261 . 5_656 no
    C12 H15A 3.2138 . 1_655 no
    C12 H15B 3.5876 . 1_655 no
    C12 H15B 3.4213 . 5_656 no
    C12 H16B 3.4596 . 5_656 no
    C12 H23A 3.4340 . 8_556 no
    C14 H23B 3.3039 . 8_456 no
    C15 H2 3.5388 . 5_656 no
    C15 H12 3.1655 . 1_455 no
    C15 H23B 3.5767 . 8_456 no
    C17 H22A 3.2641 . 7_646 no
    C17 H22B 3.3764 . 7_646 no
    C20 H22A 3.4440 . 8_456 no
    C21 H22A 3.3203 . 8_456 no
    C22 H4 3.4753 . 7_656 no
    C22 H17A 2.8229 . 7_656 no
    C22 H21B 3.5308 . 8_556 no
    C23 H15A 3.5630 . 8_556 no
    C24 H6 3.4777 . 8_456 no
    C24 H15A 3.5282 . 8_556 no
    C26 H23A 3.1072 . 8_556 no
    C27 H23A 3.1847 . 8_556 no
    H2 C2 3.4576 . 5_656 no
    H2 C15 3.5388 . 5_656 no
    H2 H2 2.5705 . 5_656 no
    H2 H15B 2.7044 . 5_656 no
    H2 H16A 3.5143 . 5_656 no
    H2A C6 3.5575 . 8_456 no
    H2A H5 3.5083 . 8_456 no
    H2A H6 2.7375 . 8_456 no
    H2A H17B 2.7549 . 8_556 no
    H2A H21A 3.3852 . 7_646 no
    H3 O1 3.3721 . 5_656 no
    H3 C9 3.1973 . 2_645 no
    H3 H8 3.0832 . 5_656 no
    H3 H9 2.9899 . 2_645 no
    H3 H11 3.2522 . 5_756 no
    H3 H15B 3.5288 . 5_656 no
    H3A C10 3.5357 . 6_456 no
    H3A H9 3.2346 . 6_456 no
    H3A H10 2.8081 . 6_456 no
    H3A H22A 3.4478 . 8_456 no
    H3A H23B 3.1539 . 8_456 no
    H4 C8 3.1103 . 2_645 no
    H4 C9 3.4531 . 2_645 no
    H4 C22 3.4753 . 7_646 no
    H4 H8 2.9986 . 2_645 no
    H4 H9 3.5640 . 2_645 no
    H4 H10 3.1126 . 5_756 no
    H4 H11 3.3286 . 5_756 no
    H4 H21B 3.3474 . 7_646 no
    H4 H22B 2.7103 . 7_646 no
    H4 H23A 3.1659 . 7_646 no
    H4 H26 2.8640 . 2_645 no
    H5 O2 3.1939 . 8_556 no
    H5 O3 3.5566 . 2_645 no
    H5 H2A 3.5083 . 8_556 no
    H5 H21A 2.8593 . 2_645 no
    H5 H21B 3.0184 . 7_646 no
    H5 H22B 3.5664 . 7_646 no
    H6 O2 2.8745 . 8_556 no
    H6 O4 2.8235 . 8_556 no
    H6 C24 3.4777 . 8_556 no
    H6 H2A 2.7375 . 8_556 no
    H6 H15A 3.5109 . 1_655 no
    H6 H23A 3.5004 . 8_556 no
    H8 C10 3.0203 . 6_456 no
    H8 H3 3.0832 . 5_656 no
    H8 H4 2.9986 . 2_655 no
    H8 H10 2.4697 . 6_456 no
    H9 O1 2.8650 . 6_556 no
    H9 O3 3.5448 . 6_556 no
    H9 H3 2.9899 . 2_655 no
    H9 H3A 3.2346 . 6_556 no
    H9 H4 3.5640 . 2_655 no
    H9 H11 3.3539 . 6_456 no
    H9 H16B 3.5312 . 5_656 no
    H9 H23B 3.5553 . 3_554 no
    H10 O1 3.3580 . 6_556 no
    H10 O3 2.8553 . 6_556 no
    H10 C4 3.3705 . 5_756 no
    H10 C8 3.3210 . 6_556 no
    H10 H3A 2.8081 . 6_556 no
    H10 H4 3.1126 . 5_756 no
    H10 H8 2.4697 . 6_556 no
    H10 H16B 2.9215 . 5_656 no
    H10 H26 3.2059 . 6_556 no
    H11 C2 3.3475 . 5_756 no
    H11 C3 2.9851 . 5_756 no
    H11 C4 3.0416 . 5_756 no
    H11 C5 3.4416 . 5_756 no
    H11 H3 3.2522 . 5_756 no
    H11 H4 3.3286 . 5_756 no
    H11 H9 3.3539 . 6_556 no
    H11 H12 3.2720 . 5_756 no
    H11 H15A 3.4997 . 1_655 no
    H11 H15B 3.0007 . 1_655 no
    H11 H16B 3.2342 . 5_656 no
    H12 C15 3.1655 . 1_655 no
    H12 H11 3.2720 . 5_756 no
    H12 H12 3.4791 . 5_756 no
    H12 H15A 2.4806 . 1_655 no
    H12 H15B 2.9692 . 1_655 no
    H12 H15B 3.5027 . 5_656 no
    H12 H23A 3.4951 . 8_556 no
    H12 H23B 3.5698 . 8_556 no
    H15A O4 2.6524 . 8_456 no
    H15A C12 3.2138 . 1_455 no
    H15A C23 3.5630 . 8_456 no
    H15A C24 3.5282 . 8_456 no
    H15A H6 3.5109 . 1_455 no
    H15A H11 3.4997 . 1_455 no
    H15A H12 2.4806 . 1_455 no
    H15A H23B 2.9540 . 8_456 no
    H15B C2 3.1161 . 5_656 no
    H15B C3 3.5681 . 5_656 no
    H15B C12 3.5876 . 1_455 no
    H15B C12 3.4213 . 5_656 no
    H15B H2 2.7044 . 5_656 no
    H15B H3 3.5288 . 5_656 no
    H15B H11 3.0007 . 1_455 no
    H15B H12 2.9692 . 1_455 no
    H15B H12 3.5027 . 5_656 no
    H16A C8 3.4258 . 5_656 no
    H16A C9 3.3402 . 5_656 no
    H16A C10 3.5602 . 5_656 no
    H16A H2 3.5143 . 5_656 no
    H16A H22B 3.5374 . 7_646 no
    H16B C9 3.1302 . 5_656 no
    H16B C10 2.7300 . 5_656 no
    H16B C11 2.9261 . 5_656 no
    H16B C12 3.4596 . 5_656 no
    H16B H9 3.5312 . 5_656 no
    H16B H10 2.9215 . 5_656 no
    H16B H11 3.2342 . 5_656 no
    H17A O3 3.5925 . 2_545 no
    H17A C22 2.8229 . 7_646 no
    H17A H21A 3.3290 . 2_545 no
    H17A H21A 3.2834 . 7_646 no
    H17A H21B 3.4245 . 2_545 no
    H17A H22A 2.3041 . 7_646 no
    H17A H22B 2.5139 . 7_646 no
    H17B O2 3.0777 . 8_456 no
    H17B O4 2.7827 . 8_456 no
    H17B H2A 2.7549 . 8_456 no
    H17B H21A 3.0113 . 2_545 no
    H21A O2 2.9003 . 7_656 no
    H21A H2A 3.3852 . 7_656 no
    H21A H5 2.8593 . 2_655 no
    H21A H17A 3.3290 . 2_555 no
    H21A H17A 3.2834 . 7_656 no
    H21A H17B 3.0113 . 2_555 no
    H21A H22A 3.5035 . 8_456 no
    H21B C5 3.4779 . 7_656 no
    H21B C22 3.5308 . 8_456 no
    H21B H4 3.3474 . 7_656 no
    H21B H5 3.0184 . 7_656 no
    H21B H17A 3.4245 . 2_555 no
    H21B H22A 2.6281 . 8_456 no
    H22A O3 3.1148 . 8_556 no
    H22A C17 3.2641 . 7_656 no
    H22A C20 3.4440 . 8_556 no
    H22A C21 3.3203 . 8_556 no
    H22A H3A 3.4478 . 8_556 no
    H22A H17A 2.3041 . 7_656 no
    H22A H21A 3.5035 . 8_556 no
    H22A H21B 2.6281 . 8_556 no
    H22B C3 3.4522 . 7_656 no
    H22B C4 2.9167 . 7_656 no
    H22B C5 3.4210 . 7_656 no
    H22B C17 3.3764 . 7_656 no
    H22B H4 2.7103 . 7_656 no
    H22B H5 3.5664 . 7_656 no
    H22B H16A 3.5374 . 7_656 no
    H22B H17A 2.5139 . 7_656 no
    H23A C7 3.2349 . 8_456 no
    H23A C12 3.4340 . 8_456 no
    H23A C26 3.1072 . 8_456 no
    H23A C27 3.1847 . 8_456 no
    H23A H4 3.1659 . 7_656 no
    H23A H6 3.5004 . 8_456 no
    H23A H12 3.4951 . 8_456 no
    H23A H26 2.9568 . 8_456 no
    H23B O1 2.9620 . 8_556 no
    H23B O3 3.3802 . 8_556 no
    H23B C14 3.3039 . 8_556 no
    H23B C15 3.5767 . 8_556 no
    H23B H3A 3.1539 . 8_556 no
    H23B H9 3.5553 . 3_555 no
    H23B H12 3.5698 . 8_456 no
    H23B H15A 2.9540 . 8_556 no
    H26 H4 2.8640 . 2_655 no
    H26 H10 3.2059 . 6_456 no
    H26 H23A 2.9568 . 8_556 no
loop_
    _geom_angle_atom_site_label_1
    _geom_angle_atom_site_label_2
    _geom_angle_atom_site_label_3
    _geom_angle_site_symmetry_1
    _geom_angle_site_symmetry_2
    _geom_angle_site_symmetry_3
    _geom_angle
    _geom_angle_publ_flag
    C2 C1 C6 . . . 118.2(3) no
    C2 C1 C27 . . . 120.1(3) no
    C6 C1 C27 . . . 121.7(3) no
    C1 C2 C3 . . . 120.1(4) no
    C2 C3 C4 . . . 120.6(4) no
    C3 C4 C5 . . . 119.9(4) no
    C4 C5 C6 . . . 120.8(4) no
    C1 C6 C5 . . . 120.4(4) no
    C8 C7 C12 . . . 117.9(3) no
    C8 C7 C27 . . . 121.6(3) no
    C12 C7 C27 . . . 120.5(3) no
    C7 C8 C9 . . . 120.8(4) no
    C8 C9 C10 . . . 120.2(4) no
    C9 C10 C11 . . . 119.7(4) no
    C10 C11 C12 . . . 120.3(4) no
    C7 C12 C11 . . . 121.1(4) no
    C14 C13 C18 . . . 118.5(3) no
    C14 C13 C25 . . . 121.0(3) no
    C18 C13 C25 . . . 120.4(3) no
    O1 C14 C13 . . . 122.2(4) no
    O1 C14 C15 . . . 117.2(4) no
    C13 C14 C15 . . . 120.6(4) no
    C14 C15 C16 . . . 114.1(5) no
    C15 C16 C17 . . . 113.5(5) no
    C16 C17 C18 . . . 111.3(5) no
    O2 C18 C13 . . . 123.5(4) no
    O2 C18 C17 . . . 114.7(4) no
    C13 C18 C17 . . . 121.9(4) no
    C20 C19 C24 . . . 118.1(3) no
    C20 C19 C25 . . . 123.3(3) no
    C24 C19 C25 . . . 118.5(3) no
    O3 C20 C19 . . . 124.1(3) no
    O3 C20 C21 . . . 114.8(3) no
    C19 C20 C21 . . . 121.1(3) no
    C20 C21 C22 . . . 113.2(4) no
    C21 C22 C23 . . . 110.9(4) no
    C22 C23 C24 . . . 113.5(4) no
    O4 C24 C19 . . . 121.2(3) no
    O4 C24 C23 . . . 116.8(3) no
    C19 C24 C23 . . . 122.0(3) no
    C13 C25 C19 . . . 114.6(3) no
    C13 C25 C26 . . . 113.1(3) no
    C19 C25 C26 . . . 113.7(2) no
    C25 C26 C27 . . . 125.5(3) no
    C1 C27 C7 . . . 116.5(3) no
    C1 C27 C26 . . . 122.8(3) no
    C7 C27 C26 . . . 120.7(3) no
    C18 O2 H2A . . . 109.468 no
    C20 O3 H3A . . . 109.476 no
    C1 C2 H2 . . . 119.945 no
    C3 C2 H2 . . . 119.954 no
    C2 C3 H3 . . . 119.715 no
    C4 C3 H3 . . . 119.711 no
    C3 C4 H4 . . . 120.074 no
    C5 C4 H4 . . . 120.054 no
    C4 C5 H5 . . . 119.609 no
    C6 C5 H5 . . . 119.607 no
    C1 C6 H6 . . . 119.803 no
    C5 C6 H6 . . . 119.787 no
    C7 C8 H8 . . . 119.634 no
    C9 C8 H8 . . . 119.606 no
    C8 C9 H9 . . . 119.923 no
    C10 C9 H9 . . . 119.904 no
    C9 C10 H10 . . . 120.164 no
    C11 C10 H10 . . . 120.158 no
    C10 C11 H11 . . . 119.834 no
    C12 C11 H11 . . . 119.832 no
    C7 C12 H12 . . . 119.449 no
    C11 C12 H12 . . . 119.447 no
    C14 C15 H15A . . . 108.733 no
    C14 C15 H15B . . . 108.738 no
    C16 C15 H15A . . . 108.748 no
    C16 C15 H15B . . . 108.746 no
    H15A C15 H15B . . . 107.626 no
    C15 C16 H16A . . . 108.872 no
    C15 C16 H16B . . . 108.870 no
    C17 C16 H16A . . . 108.872 no
    C17 C16 H16B . . . 108.877 no
    H16A C16 H16B . . . 107.718 no
    C16 C17 H17A . . . 109.355 no
    C16 C17 H17B . . . 109.364 no
    C18 C17 H17A . . . 109.367 no
    C18 C17 H17B . . . 109.380 no
    H17A C17 H17B . . . 107.993 no
    C20 C21 H21A . . . 108.948 no
    C20 C21 H21B . . . 108.946 no
    C22 C21 H21A . . . 108.929 no
    C22 C21 H21B . . . 108.933 no
    H21A C21 H21B . . . 107.750 no
    C21 C22 H22A . . . 109.454 no
    C21 C22 H22B . . . 109.456 no
    C23 C22 H22A . . . 109.464 no
    C23 C22 H22B . . . 109.452 no
    H22A C22 H22B . . . 108.047 no
    C22 C23 H23A . . . 108.861 no
    C22 C23 H23B . . . 108.865 no
    C24 C23 H23A . . . 108.863 no
    C24 C23 H23B . . . 108.867 no
    H23A C23 H23B . . . 107.718 no
    C13 C25 H25 . . . 104.699 no
    C19 C25 H25 . . . 104.698 no
    C26 C25 H25 . . . 104.697 no
    C25 C26 H26 . . . 117.235 no
    C27 C26 H26 . . . 117.232 no
loop_
    _geom_torsion_atom_site_label_1
    _geom_torsion_atom_site_label_2
    _geom_torsion_atom_site_label_3
    _geom_torsion_atom_site_label_4
    _geom_torsion_site_symmetry_1
    _geom_torsion_site_symmetry_2
    _geom_torsion_site_symmetry_3
    _geom_torsion_site_symmetry_4
    _geom_torsion
    _geom_torsion_publ_flag
    C2 C1 C6 C5 . . . . -0.6(5) no
    C6 C1 C2 C3 . . . . 1.6(5) no
    C2 C1 C27 C7 . . . . -67.3(4) no
    C2 C1 C27 C26 . . . . 112.3(3) no
    C27 C1 C2 C3 . . . . 179.8(3) no
    C6 C1 C27 C7 . . . . 110.9(3) no
    C6 C1 C27 C26 . . . . -69.5(4) no
    C27 C1 C6 C5 . . . . -178.9(3) no
    C1 C2 C3 C4 . . . . -1.8(6) no
    C2 C3 C4 C5 . . . . 1.0(7) no
    C3 C4 C5 C6 . . . . 0.0(7) no
    C4 C5 C6 C1 . . . . -0.2(7) no
    C8 C7 C12 C11 . . . . 2.5(5) no
    C12 C7 C8 C9 . . . . -1.6(5) no
    C8 C7 C27 C1 . . . . 140.6(3) no
    C8 C7 C27 C26 . . . . -39.0(4) no
    C27 C7 C8 C9 . . . . 177.4(3) no
    C12 C7 C27 C1 . . . . -40.4(4) no
    C12 C7 C27 C26 . . . . 140.0(3) no
    C27 C7 C12 C11 . . . . -176.5(3) no
    C7 C8 C9 C10 . . . . 0.5(5) no
    C8 C9 C10 C11 . . . . -0.1(6) no
    C9 C10 C11 C12 . . . . 1.0(6) no
    C10 C11 C12 C7 . . . . -2.2(6) no
    C14 C13 C18 O2 . . . . -172.1(3) no
    C14 C13 C18 C17 . . . . 7.6(5) no
    C18 C13 C14 O1 . . . . 167.5(3) no
    C18 C13 C14 C15 . . . . -11.3(5) no
    C14 C13 C25 C19 . . . . 88.8(3) no
    C14 C13 C25 C26 . . . . -43.7(4) no
    C25 C13 C14 O1 . . . . -11.2(5) no
    C25 C13 C14 C15 . . . . 170.0(3) no
    C18 C13 C25 C19 . . . . -89.8(4) no
    C18 C13 C25 C26 . . . . 137.7(3) no
    C25 C13 C18 O2 . . . . 6.5(5) no
    C25 C13 C18 C17 . . . . -173.8(3) no
    O1 C14 C15 C16 . . . . 165.0(3) no
    C13 C14 C15 C16 . . . . -16.2(5) no
    C14 C15 C16 C17 . . . . 46.8(6) no
    C15 C16 C17 C18 . . . . -49.3(6) no
    C16 C17 C18 O2 . . . . -157.9(4) no
    C16 C17 C18 C13 . . . . 22.4(6) no
    C20 C19 C24 O4 . . . . 166.9(3) no
    C20 C19 C24 C23 . . . . -11.3(5) no
    C24 C19 C20 O3 . . . . -168.4(3) no
    C24 C19 C20 C21 . . . . 11.1(5) no
    C20 C19 C25 C13 . . . . -82.0(4) no
    C20 C19 C25 C26 . . . . 50.2(4) no
    C25 C19 C20 O3 . . . . 6.5(5) no
    C25 C19 C20 C21 . . . . -174.0(3) no
    C24 C19 C25 C13 . . . . 92.9(3) no
    C24 C19 C25 C26 . . . . -134.9(3) no
    C25 C19 C24 O4 . . . . -8.3(5) no
    C25 C19 C24 C23 . . . . 173.6(3) no
    O3 C20 C21 C22 . . . . -161.3(3) no
    C19 C20 C21 C22 . . . . 19.1(5) no
    C20 C21 C22 C23 . . . . -48.5(5) no
    C21 C22 C23 C24 . . . . 48.6(5) no
    C22 C23 C24 O4 . . . . 162.1(3) no
    C22 C23 C24 C19 . . . . -19.7(5) no
    C13 C25 C26 C27 . . . . -63.5(4) no
    C19 C25 C26 C27 . . . . 163.6(3) no
    C25 C26 C27 C1 . . . . -1.2(4) no
    C25 C26 C27 C7 . . . . 178.4(3) no
loop_
    _geom_hbond_atom_site_label_D
    _geom_hbond_atom_site_label_H
    _geom_hbond_atom_site_label_A
    _geom_hbond_site_symmetry_D
    _geom_hbond_site_symmetry_H
    _geom_hbond_site_symmetry_A
    _geom_hbond_distance_DH
    _geom_hbond_distance_HA
    _geom_hbond_distance_DA
    _geom_hbond_angle_DHA
    _geom_hbond_publ_flag
    O2 H2A O4 . . . 0.820 1.817 2.616(4) 164.3 yes
    O3 H3A O1 . . . 0.820 1.774 2.572(4) 163.8 yes
_iucr_refine_instructions_details
;
TITL 1017B
CELL  0.71075 9.73286 18.61060 24.65220 90.000 90.000 90.000
ZERR  8 0.00051 0.00086 0.00115 0.000 0.000 0.000
LATT 1
SYMM .50-X, .50+Y,    +Z
SYMM    +X, .50-Y, .50+Z
SYMM .50-X,    -Y, .50+Z
SFAC C H O
UNIT 216 208 32
SHEL 99999.000000 0.000000
L.S. 10
FMAP 2
PLAN -25
WPDB -2
HTAB
TEMP 23.0
ACTA
SIZE 0.400 0.300 0.200
SIMU 0.005 0.005 O1 > C26
DELU 0.005 0.005 O1 > C26
WGHT    0.119800    0.576200
FVAR       0.49624
O1    3    0.344705    0.129927    0.598909    11.00000    0.08978    0.14382 =
         0.07760    0.03043   -0.00776    0.01155
O2    3    0.462284   -0.037760    0.732725    11.00000    0.12775    0.06876 =
         0.11616    0.02955    0.03499    0.01279
AFIX  83
H2A   2    0.501608   -0.003301    0.746461    11.00000   -1.20000
AFIX   0
O3    3    0.411071    0.232271    0.663942    11.00000    0.12076    0.08556 =
         0.09617    0.02283    0.00534    0.03524
AFIX  83
H3A   2    0.404461    0.196399    0.644805    11.00000   -1.20000
AFIX   0
O4    3    0.561130    0.065871    0.792891    11.00000    0.12409    0.11300 =
         0.06921    0.02419   -0.00497    0.03197
C1    1    0.709019    0.003293    0.599872    11.00000    0.05125    0.06083 =
         0.05426    0.00396    0.00980    0.00457
C2    1    0.646825   -0.038158    0.560323    11.00000    0.06609    0.07594 =
         0.07470   -0.01151    0.00530    0.00256
AFIX  43
H2    2    0.599321   -0.016159    0.532117    11.00000   -1.20000
AFIX   0
C3    1    0.655235   -0.112983    0.562671    11.00000    0.09130    0.07738 =
         0.10941   -0.02820    0.02492   -0.00652
AFIX  43
H3    2    0.611062   -0.140613    0.536519    11.00000   -1.20000
AFIX   0
C4    1    0.727149   -0.145673    0.602695    11.00000    0.11534    0.06723 =
         0.11444    0.00601    0.04965    0.01179
AFIX  43
H4    2    0.733404   -0.195521    0.603676    11.00000   -1.20000
AFIX   0
C5    1    0.789766   -0.105753    0.641182    11.00000    0.12171    0.08523 =
         0.09269    0.02429    0.02029    0.03500
AFIX  43
H5    2    0.839076   -0.128411    0.668597    11.00000   -1.20000
AFIX   0
C6    1    0.781404   -0.031252    0.640313    11.00000    0.08910    0.07764 =
         0.06686    0.00717   -0.00113    0.02159
AFIX  43
H6    2    0.824867   -0.004491    0.667157    11.00000   -1.20000
AFIX   0
C7    1    0.774243    0.118993    0.551440    11.00000    0.06007    0.06279 =
         0.05272    0.00226    0.00388   -0.00968
C8    1    0.718436    0.177274    0.524085    11.00000    0.09490    0.05902 =
         0.06629    0.00504    0.01270   -0.00118
AFIX  43
H8    2    0.631289    0.193686    0.533351    11.00000   -1.20000
AFIX   0
C9    1    0.791552    0.211513    0.482855    11.00000    0.12724    0.06633 =
         0.07148    0.00971    0.00962   -0.01564
AFIX  43
H9    2    0.753276    0.250733    0.465018    11.00000   -1.20000
AFIX   0
C10   1    0.920113    0.187420    0.468514    11.00000    0.10852    0.09790 =
         0.07803    0.00507    0.02068   -0.04182
AFIX  43
H10   2    0.968796    0.210216    0.440990    11.00000   -1.20000
AFIX   0
C11   1    0.976159    0.129639    0.494985    11.00000    0.07339    0.13038 =
         0.08666    0.01457    0.02224   -0.02205
AFIX  43
H11   2    1.063619    0.113692    0.485716    11.00000   -1.20000
AFIX   0
C12   1    0.903158    0.094895    0.535470    11.00000    0.06037    0.10808 =
         0.07527    0.01888    0.01059   -0.00348
AFIX  43
H12   2    0.941076    0.054765    0.552241    11.00000   -1.20000
AFIX   0
C13   1    0.427373    0.045622    0.662578    11.00000    0.06220    0.06323 =
         0.06159   -0.00610    0.01587    0.00067
C14   1    0.340384    0.066981    0.619179    11.00000    0.06322    0.12462 =
         0.06531   -0.01883    0.00661   -0.00460
C15   1    0.237645    0.016224    0.596189    11.00000    0.08929    0.17151 =
         0.10213   -0.04934    0.00302   -0.02125
AFIX  23
H15A  2    0.146931    0.030205    0.608604    11.00000   -1.20000
H15B  2    0.238752    0.020409    0.556971    11.00000   -1.20000
AFIX   0
C16   1    0.260873   -0.057867    0.610638    11.00000    0.11496    0.15619 =
         0.18301   -0.08006    0.01618   -0.03199
AFIX  23
H16A  2    0.337973   -0.076016    0.589807    11.00000   -1.20000
H16B  2    0.180513   -0.085773    0.600747    11.00000   -1.20000
AFIX   0
C17   1    0.289261   -0.068544    0.668897    11.00000    0.10223    0.07732 =
         0.19168   -0.02215    0.03794   -0.02025
AFIX  23
H17A  2    0.319290   -0.117602    0.674902    11.00000   -1.20000
H17B  2    0.205497   -0.061046    0.689452    11.00000   -1.20000
AFIX   0
C18   1    0.399035   -0.017165    0.688900    11.00000    0.08819    0.05869 =
         0.10729   -0.00622    0.03565   -0.00045
C19   1    0.512803    0.148288    0.723442    11.00000    0.05430    0.06167 =
         0.05955   -0.00011    0.00400    0.00388
C20   1    0.453616    0.213984    0.711467    11.00000    0.07813    0.06355 =
         0.08547    0.00404    0.01371    0.01183
C21   1    0.433211    0.270324    0.754930    11.00000    0.10446    0.07508 =
         0.12736   -0.02244    0.02061    0.01370
AFIX  23
H21A  2    0.453565    0.317237    0.739786    11.00000   -1.20000
H21B  2    0.337563    0.270281    0.765986    11.00000   -1.20000
AFIX   0
C22   1    0.522097    0.258473    0.804169    11.00000    0.09615    0.11874 =
         0.11817   -0.04821    0.02163   -0.01104
AFIX  23
H22A  2    0.616751    0.269889    0.795371    11.00000   -1.20000
H22B  2    0.492764    0.290350    0.833065    11.00000   -1.20000
AFIX   0
C23   1    0.513257    0.183551    0.822815    11.00000    0.08685    0.12775 =
         0.07788   -0.03029    0.00185    0.00174
AFIX  23
H23A  2    0.424397    0.176017    0.839700    11.00000   -1.20000
H23B  2    0.583142    0.175479    0.850198    11.00000   -1.20000
AFIX   0
C24   1    0.531348    0.130045    0.778614    11.00000    0.06818    0.09454 =
         0.06168   -0.00352   -0.00248    0.00563
C25   1    0.548128    0.092411    0.680415    11.00000    0.05722    0.05589 =
         0.05361    0.00412    0.00607    0.00535
AFIX  13
H25   2    0.611192    0.059167    0.698596    11.00000   -1.20000
AFIX   0
C26   1    0.630039    0.122318    0.633147    11.00000    0.06177    0.05372 =
         0.06087    0.00558    0.00640   -0.00036
AFIX  43
H26   2    0.631305    0.171969    0.628909    11.00000   -1.20000
AFIX   0
C27   1    0.700240    0.083500    0.597230    11.00000    0.04699    0.06024 =
         0.05266    0.00386    0.00168   -0.00118
HKLF 4
REM  1017B
REM R1 =  0.0653 for   2954 Fo > 4sig(Fo)  and  0.1002 for all   5084 data
REM    280 parameters refined using    256 restraints
END
;
