# Supplementary material for: 2,2-[(E)-3,3-Diphenyl­prop-2-ene-1,1-di­yl]bis­(3-hy­droxy­cyclo­hex-2-en-1-one)
Source: Acta Crystallogr Sect E Struct Rep Online. 2011 Nov 23;67(Pt 12):o3407. doi: 10.1107/S1600536811048355 (PMC3239045; doi:10.1107/S1600536811048355)
Supplement: Supplementary file 2 [file e-67-o3407-Isup2.hkl]

# 
# h,k,l, Fc-squared, Fo-squared, sigma(Fo-squared) and status flag 
# 
data_I
_shelx_title ' 1017B' 
_shelx_refln_list_code          4 
_shelx_F_calc_maximum      366.62 
_exptl_crystal_F_000      1760.00 
_reflns_d_resolution_high  0.7715 
 
loop_ 
 _symmetry_equiv_pos_as_xyz 
 'x, y, z' 
 '-x+1/2, y+1/2, z' 
 'x, -y+1/2, z+1/2' 
 '-x+1/2, -y, z+1/2' 
 '-x, -y, -z' 
 'x-1/2, -y-1/2, -z' 
 '-x, y-1/2, -z-1/2' 
 'x-1/2, y, -z-1/2' 
 
_cell_length_a     9.7329 
_cell_length_b    18.6106 
_cell_length_c    24.6522 
_cell_angle_alpha  90.000 
_cell_angle_beta   90.000 
_cell_angle_gamma  90.000 
 
_shelx_F_squared_multiplier     1.000 
 
loop_ 
 _refln_index_h 
 _refln_index_k 
 _refln_index_l 
 _refln_F_squared_calc 
 _refln_F_squared_meas 
 _refln_F_squared_sigma 
 _refln_observed_status 
   2   0   0       41.53       52.70      2.96 o 
   4   0   0    10331.51     8550.68    104.38 o 
   6   0   0      440.43      419.84      9.50 o 
   8   0   0       32.49       33.73      7.36 o 
  10   0   0        0.01       -0.79      7.18 o 
  12   0   0       30.00        0.20     11.78 o 
   2   1   0    15723.49    15215.15    114.92 o 
   4   1   0      570.52      568.79      6.70 o 
   6   1   0      536.81      628.22      8.26 o 
   8   1   0       80.82       96.84      6.79 o 
  10   1   0      187.44      230.48      9.77 o 
  12   1   0       26.92       -0.33      8.42 o 
   2   2   0    34303.44    29436.42    332.77 o 
   4   2   0       11.83       20.44      3.08 o 
   6   2   0       73.67       71.78      4.98 o 
   8   2   0       33.67       50.98      4.70 o 
  10   2   0        0.03       -2.70      4.84 o 
  12   2   0        4.57       -0.28     10.84 o 
   2   3   0     9914.72    10314.57     69.29 o 
   4   3   0     4539.68     4444.49     35.84 o 
   6   3   0     4953.79     4844.48     43.14 o 
   8   3   0      313.91      351.90      9.54 o 
  10   3   0       40.04       38.54      7.47 o 
  12   3   0        4.36        0.14      7.84 o 
   0   4   0     2020.41     2384.76     20.15 o 
   2   4   0     1634.76     1415.51     10.23 o 
   4   4   0       24.60        3.53      3.48 o 
   6   4   0     2288.81     2256.80     22.17 o 
   8   4   0      148.98      162.60      6.10 o 
  10   4   0        7.84        1.90      7.04 o 
  12   4   0        1.05        6.38      9.35 o 
   2   5   0       87.29      136.22      2.88 o 
   4   5   0     1263.23     1504.07     15.39 o 
   6   5   0     1451.22     1472.50     16.83 o 
   8   5   0      137.10      148.17      6.59 o 
  10   5   0       40.46       57.33      8.69 o 
  12   5   0        0.00       -6.09      7.63 o 
   0   6   0     5204.24     6038.67     55.90 o 
   2   6   0      621.67      505.24      4.94 o 
   4   6   0     1525.43     1812.70     16.27 o 
   6   6   0       81.09       58.96      6.15 o 
   8   6   0      465.24      472.46      8.70 o 
  10   6   0       13.28        6.05      5.20 o 
  12   6   0        0.69       -0.22      6.90 o 
   2   7   0      733.06      615.46      6.36 o 
   4   7   0       58.09       40.54      2.89 o 
   6   7   0      135.65      149.58      6.25 o 
   8   7   0      202.55      282.76      7.20 o 
  10   7   0       47.42       42.29      7.85 o 
  12   7   0        2.71        5.33      6.14 o 
   0   8   0     2029.19     1884.31     23.41 o 
   2   8   0      110.22      132.40      3.26 o 
   4   8   0        0.23        0.81      2.86 o 
   6   8   0      175.18      137.27      5.65 o 
   8   8   0      298.78      330.08      8.82 o 
  10   8   0        2.29        3.37      4.66 o 
   2   9   0      181.70      287.07      5.37 o 
   4   9   0      786.56      810.69      9.49 o 
   6   9   0      140.21      128.20      5.70 o 
   8   9   0        2.52        1.79      3.41 o 
  10   9   0       20.97       38.34      6.43 o 
   0  10   0       66.72       46.26      6.35 o 
   2  10   0     2078.36     2167.07     16.71 o 
   4  10   0      310.69      320.55      7.13 o 
   6  10   0        7.84        2.34      3.32 o 
   8  10   0       80.48       80.44      5.96 o 
  10  10   0       67.94       72.96      6.68 o 
   2  11   0      147.12      134.20      5.13 o 
   4  11   0       49.42       72.19      4.51 o 
   6  11   0      194.63      208.30      7.31 o 
   8  11   0        6.74       13.44      4.17 o 
  10  11   0        1.90        4.62      4.34 o 
   0  12   0     2087.24     2140.81     28.35 o 
   2  12   0      120.80       91.88      3.63 o 
   4  12   0       29.39       36.55      5.64 o 
   6  12   0        8.18       13.42      4.44 o 
   8  12   0      164.17      174.57     10.64 o 
  10  12   0      113.34      132.34      7.24 o 
   2  13   0      891.20      980.37     10.74 o 
   4  13   0      240.69      301.62     10.41 o 
   6  13   0      426.17      398.03     10.19 o 
   8  13   0        7.61        5.54      3.89 o 
  10  13   0        4.13        6.27      5.34 o 
   0  14   0       13.80       16.54      3.35 o 
   2  14   0       73.22       69.05      4.30 o 
   4  14   0       76.65       92.15      6.38 o 
   6  14   0       22.90       28.10      5.37 o 
   8  14   0        3.43       -3.95      3.95 o 
  10  14   0       11.90       18.81      5.89 o 
   2  15   0       96.84       76.45      4.55 o 
   4  15   0        5.47        6.47      3.73 o 
   6  15   0       13.95       20.22      6.17 o 
   8  15   0       11.37       14.67      4.15 o 
   0  16   0        0.02        8.24      3.86 o 
   2  16   0      186.17      197.49      5.05 o 
   4  16   0        2.85       -3.13      3.47 o 
   6  16   0        0.29       -0.93      6.25 o 
   8  16   0       19.83       18.58      5.34 o 
   2  17   0      380.09      374.12      7.44 o 
   4  17   0        0.25       -0.70      2.09 o 
   6  17   0        0.49        3.65      2.76 o 
   8  17   0       10.31        6.07      7.09 o 
   0  18   0        2.67        6.58      3.69 o 
   2  18   0       60.24       45.51      3.34 o 
   4  18   0        3.11       -1.27      2.48 o 
   6  18   0       13.67        3.37      6.82 o 
   8  18   0        0.22        2.73      7.16 o 
   2  19   0       21.92       17.96      3.31 o 
   4  19   0       17.31       32.44      8.43 o 
   6  19   0       74.23       97.41     26.11 o 
   0  20   0       45.96       37.53      5.29 o 
   2  20   0       25.72       19.27      4.46 o 
   4  20   0        7.03        3.11      4.28 o 
   6  20   0        0.10        3.53      5.23 o 
   2  21   0        0.03        0.01      4.59 o 
   4  21   0       34.37       41.76     14.23 o 
   6  21   0       10.96        7.46      5.41 o 
   0  22   0       36.08       22.88      8.31 o 
   2  22   0       31.55       23.61      7.21 o 
   4  22   0        5.19       -2.36      5.46 o 
   2  23   0        0.63       10.20      6.11 o 
   0  24   0       12.98        5.92      8.32 o 
   2   1   1      902.14      751.45      4.52 o 
   3   1   1    18188.92    17535.30    103.08 o 
   4   1   1      567.14      520.68      4.57 o 
   5   1   1       74.68       88.65      2.85 o 
   6   1   1       93.99      104.21      3.24 o 
   7   1   1      235.74      226.89      4.34 o 
   8   1   1      170.99      189.83      4.47 o 
   9   1   1      105.43       87.20      5.72 o 
  10   1   1       75.44       87.70      5.71 o 
  11   1   1       10.11        4.03      5.51 o 
  12   1   1        4.39       -6.90      6.90 o 
   1   2   1     1169.17     1041.31      5.12 o 
   2   2   1    33618.84    30401.41    198.83 o 
   3   2   1       83.94      113.91      3.44 o 
   4   2   1      223.77      171.28      2.77 o 
   5   2   1     3414.54     3592.12     20.25 o 
   6   2   1      307.11      263.36      4.31 o 
   7   2   1      161.23      165.29      4.19 o 
   8   2   1        0.03        0.55      2.74 o 
   9   2   1       47.40       60.88      3.75 o 
  10   2   1        6.78        8.91      4.48 o 
  11   2   1      130.92      139.21      9.05 o 
  12   2   1        3.06        3.67      6.53 o 
   1   3   1     4230.19     3758.51     17.20 o 
   2   3   1     3743.77     3374.67     16.88 o 
   3   3   1     2551.31     2508.62     13.10 o 
   4   3   1     2584.68     2662.77     15.50 o 
   5   3   1        1.94        0.36      2.14 o 
   6   3   1      304.74      284.25      7.87 o 
   7   3   1      128.83      149.84      4.36 o 
   8   3   1       49.12       47.94      3.48 o 
   9   3   1        3.55        6.05      4.49 o 
  10   3   1       23.11       17.69      4.46 o 
  11   3   1        2.70        1.42      4.09 o 
  12   3   1        9.56        4.87      6.03 o 
   0   4   1     3930.16     3504.68     25.94 o 
   1   4   1     2428.72     2483.27     11.76 o 
   2   4   1      237.19      271.59      4.16 o 
   3   4   1      117.46      137.22      2.29 o 
   4   4   1     1538.36     1559.27      9.99 o 
   5   4   1      257.73      242.34      4.94 o 
   6   4   1      286.90      331.06      5.26 o 
   7   4   1       36.80       28.95      3.42 o 
   8   4   1      337.61      283.50      5.82 o 
   9   4   1       19.92       34.55      3.80 o 
  10   4   1       15.58       12.64      3.99 o 
  11   4   1       50.91       68.21     24.78 o 
  12   4   1        0.01        1.93      4.44 o 
   1   5   1        0.95        2.13      0.86 o 
   2   5   1     2380.56     1962.33     10.30 o 
   3   5   1     1344.32     1406.77      8.46 o 
   4   5   1     6137.09     6320.17     36.19 o 
   5   5   1      178.82      159.68      3.75 o 
   6   5   1        0.59        1.00      2.54 o 
   7   5   1      187.83      237.54      4.41 o 
   8   5   1       86.53       86.51      4.48 o 
   9   5   1      161.46      189.25      5.02 o 
  10   5   1        1.44        2.83      3.50 o 
  11   5   1        0.16       -2.06      4.54 o 
  12   5   1        1.45        0.73      4.08 o 
   0   6   1     6772.59     6549.74     98.96 o 
   1   6   1      552.06      550.72      3.55 o 
   2   6   1      251.46      254.12      2.45 o 
   3   6   1     1618.35     1557.09      9.38 o 
   4   6   1      447.60      474.86      4.89 o 
   5   6   1      111.40      140.26      3.26 o 
   6   6   1      282.08      315.69      4.99 o 
   7   6   1        7.76       14.13      2.74 o 
   8   6   1      170.37      178.18      5.42 o 
   9   6   1       48.06       55.72      3.75 o 
  10   6   1        0.63        0.71      3.13 o 
  11   6   1        0.44       -1.84      3.82 o 
  12   6   1        4.96        2.70      4.53 o 
   1   7   1        0.40        5.55      1.20 o 
   2   7   1      184.59      165.89      2.35 o 
   3   7   1      944.03      953.72      6.37 o 
   4   7   1       71.64       75.65      2.74 o 
   5   7   1      169.68      174.69      4.14 o 
   6   7   1      142.17      182.14      4.50 o 
   7   7   1        6.63        5.41      2.94 o 
   8   7   1       18.51       27.55      3.78 o 
   9   7   1       26.47       20.76      3.53 o 
  10   7   1       50.45       61.37      5.30 o 
  11   7   1        4.50        2.68      3.61 o 
  12   7   1        0.75       -1.35      3.63 o 
   0   8   1     2675.63     2652.81     19.65 o 
   1   8   1     4359.01     4265.57     21.54 o 
   2   8   1       69.66       45.65      1.67 o 
   3   8   1      351.90      340.51      3.59 o 
   4   8   1      106.55       95.65      2.82 o 
   5   8   1        3.28        2.77      2.19 o 
   6   8   1      311.04      301.75      4.96 o 
   7   8   1       11.77       10.50      2.51 o 
   8   8   1       37.12       34.30      3.41 o 
   9   8   1       16.64       16.61      3.65 o 
  10   8   1       10.83        6.00      4.29 o 
  11   8   1        3.47        0.92      3.43 o 
   1   9   1      109.49      109.69      2.23 o 
   2   9   1       29.15       29.39      2.17 o 
   3   9   1      160.08      152.51      3.04 o 
   4   9   1       71.00       60.94      2.60 o 
   5   9   1      458.56      399.23      4.78 o 
   6   9   1       14.36        9.98      2.61 o 
   7   9   1      100.94      103.72      4.90 o 
   8   9   1        0.48       -1.16      2.44 o 
   9   9   1       57.00       67.93      4.67 o 
  10   9   1        3.12        5.08      3.83 o 
  11   9   1        0.04        1.11      3.33 o 
   0  10   1     1373.57     1378.70     13.81 o 
   1  10   1     2883.89     2680.36     14.69 o 
   2  10   1      434.18      351.72      3.74 o 
   3  10   1       12.96       13.04      1.98 o 
   4  10   1       58.15       62.03      2.74 o 
   5  10   1        2.16        5.24      3.19 o 
   6  10   1        0.25        0.64      2.45 o 
   7  10   1        8.69       11.76      2.73 o 
   8  10   1       27.46       16.51      3.25 o 
   9  10   1       38.94       48.90      4.01 o 
  10  10   1        2.18        3.20      3.74 o 
  11  10   1        1.48        2.38      3.58 o 
   1  11   1      785.05      779.28      5.60 o 
   2  11   1      535.64      530.47      4.59 o 
   3  11   1        1.42        1.82      2.16 o 
   4  11   1      200.22      218.11      4.00 o 
   5  11   1     1159.11     1130.98      9.79 o 
   6  11   1      282.71      282.97      5.52 o 
   7  11   1      156.51      177.70      6.17 o 
   8  11   1       17.26       19.58      3.25 o 
   9  11   1       23.86       28.64      3.74 o 
  10  11   1        1.42        1.16      3.00 o 
  11  11   1        9.24        7.95      4.06 o 
   0  12   1      844.41     1101.73     11.07 o 
   1  12   1      147.52      240.28      2.78 o 
   2  12   1      659.62      739.65      5.95 o 
   3  12   1      538.40      542.18      5.70 o 
   4  12   1      193.60      170.78      4.22 o 
   5  12   1       25.27       43.16      3.88 o 
   6  12   1       28.33       30.24      3.89 o 
   7  12   1       36.66       30.74      3.97 o 
   8  12   1        0.26       -2.61      3.15 o 
   9  12   1       20.44       23.07      3.40 o 
  10  12   1        5.58        2.30      3.10 o 
   1  13   1       74.83       77.38      2.72 o 
   2  13   1       14.96       12.65      1.65 o 
   3  13   1        0.01       -0.21      1.38 o 
   4  13   1       77.05       90.50      4.96 o 
   5  13   1      462.73      570.06      8.04 o 
   6  13   1      518.60      510.83      7.59 o 
   7  13   1      339.23      362.55      7.45 o 
   8  13   1       37.49       46.47      4.42 o 
   9  13   1       90.28      109.73      4.88 o 
  10  13   1        0.06       -3.12      3.12 o 
   0  14   1      185.71      178.81      4.12 o 
   1  14   1       11.65        5.54      1.96 o 
   2  14   1       90.19       89.74      2.57 o 
   3  14   1       50.65       49.24      2.62 o 
   4  14   1      100.67       80.90      3.56 o 
   5  14   1       10.65        2.41      4.05 o 
   6  14   1        2.49        3.92      3.68 o 
   7  14   1       45.15       38.99      3.80 o 
   8  14   1        0.82        5.66      3.33 o 
   9  14   1        7.12        6.55      3.53 o 
  10  14   1        0.08       -2.30      3.59 o 
   1  15   1       63.68       67.25      2.63 o 
   2  15   1       75.30       74.49      3.18 o 
   3  15   1      108.21       90.36      3.91 o 
   4  15   1       49.73       61.84      3.10 o 
   5  15   1       37.37       52.26      4.50 o 
   6  15   1       24.63       20.88      4.71 o 
   7  15   1       10.69        7.89      2.88 o 
   8  15   1       11.61        8.97      3.06 o 
   9  15   1       12.42        8.07      3.27 o 
   0  16   1       60.91       54.80      3.28 o 
   1  16   1       33.91       29.93      2.35 o 
   2  16   1       41.42       60.25      3.23 o 
   3  16   1       79.95       81.11      3.04 o 
   4  16   1      125.91       96.73      3.30 o 
   5  16   1       23.02       20.10      3.21 o 
   6  16   1       52.36       74.93      6.57 o 
   7  16   1        7.32        5.18      4.29 o 
   8  16   1        0.00       -2.34      4.58 o 
   9  16   1        6.24        8.14      3.98 o 
   1  17   1        4.38        0.90      2.23 o 
   2  17   1       18.73       26.29      2.53 o 
   3  17   1      148.43      145.50      3.44 o 
   4  17   1        4.89        1.84      1.75 o 
   5  17   1        2.40        4.38      2.45 o 
   6  17   1        9.22       12.58      4.13 o 
   7  17   1        0.07        1.43      4.55 o 
   8  17   1        0.00       -3.04      4.38 o 
   0  18   1        0.36        4.31      2.70 o 
   1  18   1      144.05      171.50      4.23 o 
   2  18   1       99.19       98.01      3.48 o 
   3  18   1       29.28       25.40      2.47 o 
   4  18   1        0.85        0.09      1.51 o 
   5  18   1        4.46        1.86      2.82 o 
   6  18   1        5.25        8.78      4.55 o 
   7  18   1        9.78        5.90      5.06 o 
   8  18   1       11.57        6.89      5.34 o 
   1  19   1        0.22       -2.13      2.13 o 
   2  19   1        3.63        0.70      2.19 o 
   3  19   1       40.31       35.80      2.22 o 
   4  19   1       19.37       19.43      3.04 o 
   5  19   1        4.78        5.83      3.98 o 
   6  19   1        1.14       -1.81      3.85 o 
   7  19   1        0.00        0.07      5.04 o 
   0  20   1        0.17        1.51      3.12 o 
   1  20   1       22.59       28.06      3.42 o 
   2  20   1        1.79        6.46      2.06 o 
   3  20   1       17.47       15.70      3.79 o 
   4  20   1        1.69        2.46      3.51 o 
   5  20   1        0.02        1.06      3.56 o 
   6  20   1        0.56       -1.21      3.69 o 
   7  20   1        9.98        0.15      3.97 o 
   1  21   1        0.88        2.55      2.58 o 
   2  21   1        2.11        4.48      4.16 o 
   3  21   1        0.54       -0.31      3.33 o 
   4  21   1        1.47        2.40      3.42 o 
   5  21   1       29.44       10.88      5.34 o 
   6  21   1       30.31       27.80      7.90 o 
   0  22   1        7.20        4.33      3.94 o 
   1  22   1       29.75       32.74      4.56 o 
   2  22   1       12.61       13.11      4.00 o 
   3  22   1       21.78       12.89      5.52 o 
   4  22   1       10.63        5.67      4.57 o 
   5  22   1        1.67       -1.83      3.71 o 
   1  23   1        3.52        4.26      4.31 o 
   2  23   1        3.36       14.51      4.96 o 
   3  23   1        6.94        5.91      4.61 o 
   0  24   1       24.52       10.30      6.75 o 
   1  24   1       10.29       11.50      4.97 o 
   2   0   2   134411.86   102375.76   2569.69 o 
   3   0   2    19270.10    18708.52    147.51 o 
   4   0   2     2692.10     2432.83     20.22 o 
   5   0   2      914.13      635.66      8.07 o 
   6   0   2       14.57       15.73      3.67 o 
   7   0   2        8.24       17.25      4.04 o 
   8   0   2      140.98      131.53      5.43 o 
   9   0   2       27.90       39.02      6.95 o 
  10   0   2       20.40       15.49      5.49 o 
  11   0   2      157.04      161.93     13.88 o 
  12   0   2        0.44        2.14      7.01 o 
   2   1   2     7520.60     7140.58     34.36 o 
   3   1   2     5445.94     5030.31     25.60 o 
   4   1   2       23.75       32.75      1.95 o 
   5   1   2      780.86      762.72      6.22 o 
   6   1   2      376.85      368.79      4.70 o 
   7   1   2        9.76       11.13      2.68 o 
   8   1   2      180.01      229.73      5.47 o 
   9   1   2       49.25       57.23      3.95 o 
  10   1   2      103.01      127.59      7.29 o 
  11   1   2        1.03        1.36      4.57 o 
  12   1   2       12.57        0.62      6.91 o 
   1   2   2       78.29       75.82      1.15 o 
   2   2   2     1775.48     1523.20      8.08 o 
   3   2   2     1391.95      970.85      6.15 o 
   4   2   2       95.07       99.39      2.64 o 
   5   2   2       28.89       11.18      2.59 o 
   6   2   2      287.00      270.38      4.38 o 
   7   2   2      273.34      270.38      4.94 o 
   8   2   2       59.60       59.98      3.87 o 
   9   2   2       22.53       17.07      3.64 o 
  10   2   2        0.96        4.55      3.80 o 
  11   2   2       83.44      106.55      7.07 o 
  12   2   2        0.06        5.29      5.52 o 
   1   3   2      207.90      207.24      1.64 o 
   2   3   2    34216.84    33598.83    191.07 o 
   3   3   2      477.05      563.90      4.12 o 
   4   3   2     5218.31     5209.53     28.59 o 
   5   3   2     1389.64     1329.63      9.20 o 
   6   3   2      589.29      617.05      6.18 o 
   7   3   2      186.30      177.53      4.54 o 
   8   3   2       83.57       79.87      4.72 o 
   9   3   2       57.64       70.32      4.04 o 
  10   3   2       25.31       21.16      4.40 o 
  11   3   2        0.08        0.65      4.57 o 
  12   3   2        1.19        0.05      4.28 o 
   0   4   2    26948.83    24211.56    210.10 o 
   1   4   2    14631.06    12878.06     67.86 o 
   2   4   2     3837.18     3301.10     16.42 o 
   3   4   2     1616.02     1627.95      9.07 o 
   4   4   2      354.73      413.79      4.01 o 
   5   4   2     2291.78     2222.50     14.09 o 
   6   4   2      277.85      366.87      5.54 o 
   7   4   2      458.89      469.73      6.03 o 
   8   4   2       16.15       18.11      3.91 o 
   9   4   2       13.44       22.61      3.55 o 
  10   4   2        1.21        1.37      3.57 o 
  11   4   2        0.10        0.36      3.78 o 
  12   4   2        1.43        0.23      5.00 o 
   1   5   2       89.35       60.13      2.81 o 
   2   5   2       14.17       27.56      1.43 o 
   3   5   2       49.12       36.90      1.90 o 
   4   5   2      144.59      176.18      3.31 o 
   5   5   2       24.68       41.54      2.37 o 
   6   5   2       87.98      149.14      3.47 o 
   7   5   2      615.09      586.18      7.40 o 
   8   5   2       24.92       29.19      4.20 o 
   9   5   2        5.31        3.98      3.07 o 
  10   5   2        7.31        5.28      3.83 o 
  11   5   2        4.41       -0.09      2.97 o 
  12   5   2        3.04        5.66      5.63 o 
   0   6   2     5805.51     6287.80     52.14 o 
   1   6   2     2301.73     2358.59     12.67 o 
   2   6   2       27.91       29.40      1.72 o 
   3   6   2      486.41      524.31      4.49 o 
   4   6   2       57.51       74.13      3.20 o 
   5   6   2       39.00       25.44      2.44 o 
   6   6   2      461.04      455.23      6.09 o 
   7   6   2        2.13        6.02      2.78 o 
   8   6   2      223.99      243.08      5.24 o 
   9   6   2        0.16       -2.06      2.85 o 
  10   6   2       65.80       75.96      7.79 o 
  11   6   2        0.93        1.07      3.51 o 
  12   6   2        8.76        7.80      4.90 o 
   1   7   2     1841.44     1519.82      8.16 o 
   2   7   2       66.36       31.55      2.02 o 
   3   7   2      143.36       76.37      2.30 o 
   4   7   2     1274.96     1317.13      8.50 o 
   5   7   2        0.00        0.10      1.69 o 
   6   7   2       49.44       50.56      2.76 o 
   7   7   2       99.18      106.05      4.02 o 
   8   7   2       16.45       15.38      3.73 o 
   9   7   2        2.61        2.05      3.30 o 
  10   7   2       20.95       21.44      3.94 o 
  11   7   2        4.25        1.80      3.41 o 
  12   7   2        0.75       -0.49      3.57 o 
   0   8   2       54.12       65.43      4.93 o 
   1   8   2     5357.33     5505.50     28.00 o 
   2   8   2       87.93       85.56      2.10 o 
   3   8   2      423.71      438.61      4.36 o 
   4   8   2      147.72      135.38      2.82 o 
   5   8   2      104.22       88.16      3.36 o 
   6   8   2        0.90        1.74      2.01 o 
   7   8   2        3.26        5.22      2.92 o 
   8   8   2        0.04        0.58      2.30 o 
   9   8   2        1.16        4.51      3.22 o 
  10   8   2       10.25        8.05      3.52 o 
  11   8   2        0.00        0.42      3.12 o 
   1   9   2       23.40       39.74      1.68 o 
   2   9   2       73.76       41.90      1.77 o 
   3   9   2       30.36       38.58      2.22 o 
   4   9   2       68.22       42.54      2.24 o 
   5   9   2      156.42      134.93      3.65 o 
   6   9   2      146.47      143.65      4.22 o 
   7   9   2       16.58       14.35      3.03 o 
   8   9   2      215.92      242.75      5.37 o 
   9   9   2       14.62       16.97      4.43 o 
  10   9   2      104.34      117.51      5.45 o 
  11   9   2        2.71        8.54      4.05 o 
   0  10   2     5537.64     5866.69     46.56 o 
   1  10   2     1955.64     2198.01     12.31 o 
   2  10   2      339.66      356.85      4.00 o 
   3  10   2      110.32      114.94      3.43 o 
   4  10   2      120.62      130.45      3.29 o 
   5  10   2      149.89      160.15      3.62 o 
   6  10   2       12.84       10.39      2.41 o 
   7  10   2      127.23      151.24      4.61 o 
   8  10   2        0.01        2.14      2.57 o 
   9  10   2       54.08       56.81      4.78 o 
  10  10   2       59.18       61.04      5.88 o 
  11  10   2        1.71       -1.16      3.27 o 
   1  11   2       23.18       25.45      1.82 o 
   2  11   2      669.38      782.89      6.92 o 
   3  11   2        6.23        5.31      1.38 o 
   4  11   2      308.23      291.33      4.95 o 
   5  11   2       58.90       67.49      3.42 o 
   6  11   2       15.31       15.18      2.56 o 
   7  11   2       73.74       88.41      4.04 o 
   8  11   2       44.67       60.11      3.88 o 
   9  11   2       11.69       11.05      3.60 o 
  10  11   2        1.08        2.66      3.28 o 
  11  11   2        8.82        6.14      3.41 o 
   0  12   2       13.37        8.05      2.14 o 
   1  12   2        2.66       14.01      1.84 o 
   2  12   2      304.93      381.78      3.93 o 
   3  12   2       30.11       41.35      3.80 o 
   4  12   2       65.53       77.81      3.94 o 
   5  12   2      158.11      181.39      4.73 o 
   6  12   2       35.47       41.56      3.79 o 
   7  12   2      157.08      158.19      4.79 o 
   8  12   2       35.99       47.39      3.67 o 
   9  12   2       89.45      113.28      4.91 o 
  10  12   2        1.11       -0.31      2.96 o 
   1  13   2      129.34      130.12      2.29 o 
   2  13   2       11.46       12.08      1.73 o 
   3  13   2        3.40        8.74      2.00 o 
   4  13   2      387.17      411.97      5.22 o 
   5  13   2      409.24      437.75      7.94 o 
   6  13   2       71.51       62.28      3.25 o 
   7  13   2      236.14      237.24      5.30 o 
   8  13   2        1.58        4.38      3.33 o 
   9  13   2        0.28       -1.74      3.07 o 
  10  13   2       16.77       13.84      3.56 o 
   0  14   2      251.64      273.11      5.55 o 
   1  14   2      434.11      421.61      4.45 o 
   2  14   2        0.27        4.60      2.47 o 
   3  14   2        0.36       -1.09      1.61 o 
   4  14   2       18.86       -0.48      1.94 o 
   5  14   2       84.66      101.69      5.05 o 
   6  14   2        0.80        1.43      2.45 o 
   7  14   2        2.48        1.01      2.25 o 
   8  14   2        5.32        7.51      3.37 o 
   9  14   2       18.89       17.78      4.50 o 
  10  14   2        0.99        1.98      3.35 o 
   1  15   2       17.16       12.36      1.86 o 
   2  15   2        2.14       -0.74      1.52 o 
   3  15   2       28.12       20.12      2.16 o 
   4  15   2        4.77        8.93      2.21 o 
   5  15   2      296.27      293.38      6.91 o 
   6  15   2        4.13       12.40      3.07 o 
   7  15   2        0.89        0.75      3.01 o 
   8  15   2       16.67       22.95      4.06 o 
   9  15   2        0.17       -0.64      3.17 o 
   0  16   2      267.52      263.12      5.42 o 
   1  16   2       37.34       27.63      2.92 o 
   2  16   2       99.91      129.28      3.47 o 
   3  16   2        0.61        0.91      1.64 o 
   4  16   2       82.77       85.11      2.40 o 
   5  16   2       40.67       52.77      2.95 o 
   6  16   2        1.70        2.52      1.88 o 
   7  16   2       52.50       59.87     11.95 o 
   8  16   2        1.61       -3.03      4.35 o 
   9  16   2        0.28        4.76      5.42 o 
   1  17   2       50.07       55.96      3.01 o 
   2  17   2       30.23       32.56      2.57 o 
   3  17   2       64.75       51.44      2.79 o 
   4  17   2      107.13       98.00      3.82 o 
   5  17   2        2.42        2.28      2.61 o 
   6  17   2        1.65        1.82      3.70 o 
   7  17   2       38.86       31.24      8.50 o 
   8  17   2        0.08        4.58      5.07 o 
   0  18   2       23.31       17.96      4.33 o 
   1  18   2        2.10       -1.76      1.76 o 
   2  18   2        5.36        5.99      1.83 o 
   3  18   2        0.18       -1.44      2.42 o 
   4  18   2       38.11       37.17      3.19 o 
   5  18   2       22.19       27.02      5.28 o 
   6  18   2        9.36        6.89      4.10 o 
   7  18   2        0.93        2.58      4.57 o 
   8  18   2        2.78        1.60      5.24 o 
   1  19   2       10.73       18.67      3.40 o 
   2  19   2       15.71       17.45      3.91 o 
   3  19   2       15.39        6.32      2.90 o 
   4  19   2       30.21       44.73      4.75 o 
   5  19   2        9.13        7.50      4.03 o 
   6  19   2        9.09        5.35      3.57 o 
   7  19   2       30.10       11.00      6.01 o 
   0  20   2        2.73        4.35      3.65 o 
   1  20   2        2.50        0.95      2.63 o 
   2  20   2        1.00        2.01      2.94 o 
   3  20   2        0.26        1.92      2.74 o 
   4  20   2       45.42       23.49      4.26 o 
   5  20   2        1.87        3.30      3.28 o 
   6  20   2        0.16        0.07      3.42 o 
   7  20   2        3.63       17.50     17.38 o 
   1  21   2       15.16       13.59      3.21 o 
   2  21   2       11.39       11.93      3.41 o 
   3  21   2       14.52       12.56      5.62 o 
   4  21   2        8.93        5.72      3.80 o 
   5  21   2        0.41        0.28      3.12 o 
   6  21   2        0.59        3.41      3.70 o 
   0  22   2        2.43        9.87      7.26 o 
   1  22   2        6.81        5.39      2.91 o 
   2  22   2       11.83       10.85      4.06 o 
   3  22   2        7.91        1.97      4.26 o 
   4  22   2        0.15        1.96      3.91 o 
   5  22   2        1.90        0.38      4.26 o 
   1  23   2        0.75        2.46      3.38 o 
   2  23   2        2.79        8.63      4.11 o 
   3  23   2        1.29        3.26      4.78 o 
   0  24   2       13.42       18.86     11.25 o 
   1  24   2       15.04       13.46      7.74 o 
   1   1   3    23408.12    20516.99    130.00 o 
   2   1   3      922.41      786.29      4.82 o 
   3   1   3        1.12       -0.10      1.11 o 
   4   1   3     1653.94     1892.12     11.28 o 
   5   1   3      542.05      546.23      5.25 o 
   6   1   3       21.14       22.37      2.45 o 
   7   1   3      149.08      176.50      4.52 o 
   8   1   3       72.09       80.44      4.55 o 
   9   1   3        2.09        4.64      4.07 o 
  10   1   3        8.94        4.62      4.16 o 
  11   1   3        0.14       -0.34      3.82 o 
  12   1   3        0.19       -0.35      5.56 o 
   0   2   3      712.16      420.35      4.02 o 
   1   2   3    10578.48     9640.16     69.62 o 
   2   2   3     5317.08     5535.59     25.50 o 
   3   2   3      126.47      142.58      2.43 o 
   4   2   3     3747.58     3453.81     18.53 o 
   5   2   3     2131.12     2280.85     14.13 o 
   6   2   3        2.05        1.30      2.15 o 
   7   2   3        2.81        2.34      2.51 o 
   8   2   3       13.42        9.87      3.70 o 
   9   2   3       20.59       14.46      3.35 o 
  10   2   3       24.79       24.09      5.41 o 
  11   2   3        0.27        5.00      4.51 o 
  12   2   3        1.61        0.63      5.92 o 
   1   3   3     1719.49     1657.31      9.31 o 
   2   3   3     1607.41     1600.72      8.37 o 
   3   3   3      144.43      152.18      2.28 o 
   4   3   3        7.93        1.29      1.68 o 
   5   3   3        3.63        3.96      2.33 o 
   6   3   3      249.27      248.13      3.96 o 
   7   3   3       36.20       60.42      3.38 o 
   8   3   3       33.34       23.63      3.55 o 
   9   3   3        0.21        0.48      2.68 o 
  10   3   3       43.30       48.93      4.67 o 
  11   3   3       10.15        5.73      5.81 o 
  12   3   3        1.31        7.04      6.79 o 
   0   4   3     3024.21     2978.15     26.29 o 
   1   4   3    10542.29    10160.46     55.34 o 
   2   4   3      860.40      666.97      4.10 o 
   3   4   3      207.36      282.31      2.86 o 
   4   4   3      786.00      913.47     16.03 o 
   5   4   3      504.18      488.09      4.93 o 
   6   4   3       71.53       70.76      3.12 o 
   7   4   3       25.94       39.06      3.20 o 
   8   4   3       40.84       54.49      3.96 o 
   9   4   3       25.54       22.95      4.48 o 
  10   4   3       70.52       61.82      6.58 o 
  11   4   3       19.64        9.54      5.90 o 
  12   4   3        0.19       -1.00      4.61 o 
   1   5   3        1.86        1.91      0.93 o 
   2   5   3     6510.85     6209.99     33.76 o 
   3   5   3        8.50       36.99      1.61 o 
   4   5   3      134.11      128.34      3.00 o 
   5   5   3      913.63     1006.02      7.07 o 
   6   5   3      688.69      675.79      6.88 o 
   7   5   3       82.29       72.55      3.90 o 
   8   5   3       48.71       39.33      3.95 o 
   9   5   3       19.56       15.09      4.04 o 
  10   5   3       22.76       16.98      4.48 o 
  11   5   3       10.41        8.26      4.29 o 
  12   5   3        5.15       -2.51      4.45 o 
   0   6   3      313.72      190.17      2.50 o 
   1   6   3     1398.30     1416.10      7.74 o 
   2   6   3     3997.33     4180.10     22.60 o 
   3   6   3     3341.65     3334.29     16.86 o 
   4   6   3     1459.47     1535.59      9.19 o 
   5   6   3       28.16       31.22      2.20 o 
   6   6   3       43.27       52.32      2.77 o 
   7   6   3        2.15        3.87      3.33 o 
   8   6   3       20.73       20.35      3.69 o 
   9   6   3       34.25       23.20      4.32 o 
  10   6   3       10.23       10.92      4.24 o 
  11   6   3       14.91       11.40      4.31 o 
  12   6   3        1.97        1.11      3.97 o 
   1   7   3     1638.08     1584.83      9.80 o 
   2   7   3      755.14      634.62      4.94 o 
   3   7   3      507.83      531.83      4.74 o 
   4   7   3        8.28        7.94      1.60 o 
   5   7   3        3.01        7.88      1.98 o 
   6   7   3       43.91       65.44      3.28 o 
   7   7   3      361.85      342.09      5.25 o 
   8   7   3      161.00      170.11      4.39 o 
   9   7   3       29.75       21.44      4.05 o 
  10   7   3       15.12       12.69      3.61 o 
  11   7   3        0.03       -0.46      3.85 o 
  12   7   3       11.27        7.00      6.23 o 
   0   8   3      326.03      424.21      5.35 o 
   1   8   3      311.29      240.37      2.55 o 
   2   8   3      448.59      477.85      4.59 o 
   3   8   3     1074.07     1058.39      7.18 o 
   4   8   3        0.23        3.17      1.31 o 
   5   8   3      176.47      243.95      3.45 o 
   6   8   3       31.04       35.86      2.48 o 
   7   8   3      188.80      203.57      4.91 o 
   8   8   3        3.83        5.11      2.95 o 
   9   8   3        7.61        8.41      3.85 o 
  10   8   3       34.65       27.37      4.69 o 
  11   8   3        5.55        3.16      4.20 o 
   1   9   3     3028.23     2739.62     14.60 o 
   2   9   3       41.57       38.10      1.23 o 
   3   9   3       16.29       11.59      2.28 o 
   4   9   3       36.62       36.63      2.64 o 
   5   9   3       18.52       10.07      1.82 o 
   6   9   3        3.75        6.46      2.58 o 
   7   9   3        4.67        5.28      3.15 o 
   8   9   3       22.67       19.13      2.92 o 
   9   9   3       63.55       71.66      5.40 o 
  10   9   3        2.78        1.25      3.13 o 
  11   9   3        7.46        7.62      4.19 o 
   0  10   3      511.56      347.04      5.31 o 
   1  10   3      472.01      477.19      4.12 o 
   2  10   3      594.82      733.71      5.34 o 
   3  10   3      908.17      895.94      7.61 o 
   4  10   3       18.83       31.14      2.55 o 
   5  10   3      601.71      646.03      5.86 o 
   6  10   3      287.66      288.43      5.04 o 
   7  10   3       41.02       44.38      3.34 o 
   8  10   3       16.51       17.61      3.20 o 
   9  10   3        0.76        1.07      3.40 o 
  10  10   3        1.95        1.37      3.15 o 
  11  10   3        5.36        5.62      4.05 o 
   1  11   3     1188.48     1061.16      7.77 o 
   2  11   3      123.64      105.90      2.23 o 
   3  11   3        7.77        6.96      1.33 o 
   4  11   3      195.12      173.29      3.83 o 
   5  11   3       48.33       29.79      2.40 o 
   6  11   3      215.58      254.37      4.26 o 
   7  11   3        5.96       14.83      3.09 o 
   8  11   3       65.04       83.40      3.84 o 
   9  11   3       12.65       20.27      3.84 o 
  10  11   3        1.03        2.95      3.25 o 
  11  11   3        0.94        3.74      3.98 o 
   0  12   3      492.01      480.26      9.65 o 
   1  12   3       17.67       14.58      1.92 o 
   2  12   3        0.54        0.92      1.23 o 
   3  12   3     1727.00     1783.99     12.95 o 
   4  12   3      700.58      680.48      7.73 o 
   5  12   3        2.68        0.95      2.39 o 
   6  12   3       53.68       48.53      2.91 o 
   7  12   3        2.49       -1.01      2.59 o 
   8  12   3       41.86       43.32      4.68 o 
   9  12   3        9.72        5.91      3.07 o 
  10  12   3       10.92        7.44      3.67 o 
   1  13   3      106.33       89.69      2.42 o 
   2  13   3      419.68      450.74      4.32 o 
   3  13   3       51.65       53.88      3.25 o 
   4  13   3      647.52      632.43      6.59 o 
   5  13   3      344.99      344.20      5.23 o 
   6  13   3      255.44      301.77      5.00 o 
   7  13   3        0.05        0.21      2.26 o 
   8  13   3      187.59      216.97      5.67 o 
   9  13   3       14.14       12.68      3.32 o 
  10  13   3        9.30        7.36      4.05 o 
   0  14   3      372.00      352.81      8.84 o 
   1  14   3        6.86        5.86      1.52 o 
   2  14   3       13.99       28.81      2.64 o 
   3  14   3       67.69       69.35      3.14 o 
   4  14   3       13.03       10.21      3.30 o 
   5  14   3      193.78      196.92      3.20 o 
   6  14   3       30.07       19.25      3.40 o 
   7  14   3       59.84       51.95      6.59 o 
   8  14   3       17.64       12.20      2.96 o 
   9  14   3        1.08       -1.04      3.24 o 
  10  14   3        6.36       17.08      4.71 o 
   1  15   3       95.71      120.50      3.90 o 
   2  15   3        7.41        7.19      2.61 o 
   3  15   3      605.38      694.88      7.34 o 
   4  15   3        8.63       10.62      3.51 o 
   5  15   3      254.50      250.66      6.49 o 
   6  15   3        7.13        6.19      2.27 o 
   7  15   3        1.12        1.47      1.86 o 
   8  15   3       97.29      111.71      6.28 o 
   9  15   3       27.83       29.84      5.03 o 
   0  16   3       83.91      101.14      5.64 o 
   1  16   3      104.41       99.67      4.00 o 
   2  16   3      228.93      187.36      4.74 o 
   3  16   3        1.70        4.34      2.70 o 
   4  16   3       73.88      104.06      4.81 o 
   5  16   3       72.72      119.55      6.16 o 
   6  16   3       20.31       16.91      5.38 o 
   7  16   3       11.44        7.35      4.59 o 
   8  16   3        0.51       -0.26      3.69 o 
   9  16   3       17.28       18.55      5.98 o 
   1  17   3       18.52       25.84      3.21 o 
   2  17   3       16.11        9.41      3.05 o 
   3  17   3       57.74       40.72      3.14 o 
   4  17   3        1.21        1.40      2.45 o 
   5  17   3       24.56       12.27      3.08 o 
   6  17   3       27.61       21.20      5.19 o 
   7  17   3        0.52        4.20      4.71 o 
   8  17   3        3.78        4.54      4.64 o 
   0  18   3      422.00      437.90     10.63 o 
   1  18   3       37.57       60.17      4.19 o 
   2  18   3       97.11       87.95      3.77 o 
   3  18   3        4.70        4.17      2.42 o 
   4  18   3        6.07        4.76      3.01 o 
   5  18   3       35.52       40.50      5.28 o 
   6  18   3        0.04        0.62      3.47 o 
   7  18   3       24.46       11.30      6.32 o 
   8  18   3        7.18        2.67      5.65 o 
   1  19   3        0.13        2.56      2.63 o 
   2  19   3        1.29        1.35      2.28 o 
   3  19   3        0.85       -1.81      2.66 o 
   4  19   3        0.23       -2.44      2.81 o 
   5  19   3       18.32       20.40      3.29 o 
   6  19   3        1.83       -1.86      3.53 o 
   7  19   3        7.18        3.81      5.64 o 
   0  20   3       11.92       26.70      5.13 o 
   1  20   3        4.70        0.28      2.37 o 
   2  20   3       16.64        9.78      3.40 o 
   3  20   3       11.50        8.94      3.05 o 
   4  20   3        1.23        3.67      2.89 o 
   5  20   3        0.82       -1.89      3.10 o 
   6  20   3        1.21        2.19      3.60 o 
   1  21   3       18.91       18.40      3.45 o 
   2  21   3        3.63        7.62      3.93 o 
   3  21   3       40.88       41.98      7.58 o 
   4  21   3       27.05       12.24      4.09 o 
   5  21   3        4.87        2.71      3.58 o 
   6  21   3        6.64        1.70      5.80 o 
   0  22   3       31.94       44.84      8.00 o 
   1  22   3        3.69        5.07      2.98 o 
   2  22   3        2.87        3.47      3.65 o 
   3  22   3        8.66        4.27      4.31 o 
   4  22   3        8.30        7.74      4.32 o 
   5  22   3       17.52       24.39      9.12 o 
   1  23   3        5.65        6.40      3.63 o 
   2  23   3        9.45        6.64      3.63 o 
   3  23   3        0.63       -0.93      4.28 o 
   0  24   3        0.02        0.41      8.11 o 
   0   0   4     4888.10     4068.74     59.21 o 
   1   0   4    35811.24    33188.03    454.28 o 
   2   0   4   117412.95    97455.13   2392.83 o 
   3   0   4    12638.64    11981.72     83.85 o 
   4   0   4     2612.11     2602.53     19.49 o 
   5   0   4     1871.33     1784.83     16.48 o 
   6   0   4        0.60        8.23      3.44 o 
   7   0   4        8.99       16.08      4.92 o 
   8   0   4        3.31       -0.61      6.09 o 
   9   0   4       94.79      102.55      6.46 o 
  10   0   4        2.38        5.85      7.23 o 
  11   0   4       32.82       -0.23      7.45 o 
  12   0   4        6.35       12.91      9.29 o 
   1   1   4      706.29      591.27      3.89 o 
   2   1   4     1230.73     1131.45      6.25 o 
   3   1   4     1386.71     1189.27      6.59 o 
   4   1   4       56.19       67.44      3.61 o 
   5   1   4     1201.18     1046.60      7.72 o 
   6   1   4      137.94      134.65      3.40 o 
   7   1   4       93.10       97.38      4.08 o 
   8   1   4      107.32      104.35      4.55 o 
   9   1   4        0.79        1.44      3.17 o 
  10   1   4        7.21        7.16      4.26 o 
  11   1   4        8.83        3.67      4.46 o 
  12   1   4        0.04        0.58      5.03 o 
   0   2   4    50145.17    42429.71   1633.14 o 
   1   2   4     1754.93     2069.91     13.90 o 
   2   2   4    25199.66    23032.01    117.59 o 
   3   2   4     1666.48     1774.89      9.30 o 
   4   2   4     2552.92     2301.63     12.93 o 
   5   2   4      447.31      403.22      5.25 o 
   6   2   4       59.00       55.44      3.08 o 
   7   2   4        8.09        8.36      2.70 o 
   8   2   4       74.18       85.91      4.40 o 
   9   2   4      154.04      211.75      6.66 o 
  10   2   4        1.77        1.04      3.53 o 
  11   2   4        0.19       -1.37      4.25 o 
  12   2   4        6.12        7.58      5.53 o 
   1   3   4     2168.98     1842.65     10.40 o 
   2   3   4      199.85      317.99      2.33 o 
   3   3   4      135.62      103.70      2.11 o 
   4   3   4     2686.76     2628.67     14.47 o 
   5   3   4       95.83       61.55      2.86 o 
   6   3   4       18.96       14.84      2.59 o 
   7   3   4       69.68       63.29      3.34 o 
   8   3   4      596.11      648.00      7.05 o 
   9   3   4       23.25       18.41      5.24 o 
  10   3   4      112.41      140.03      5.22 o 
  11   3   4       12.89       11.33      6.72 o 
  12   3   4        5.14        4.48      4.00 o 
   0   4   4     1374.67     1283.59     19.91 o 
   1   4   4      422.46      489.00      3.58 o 
   2   4   4     1337.19     1370.79      7.16 o 
   3   4   4    14209.47    13850.73     73.13 o 
   4   4   4     2175.87     2347.08     13.78 o 
   5   4   4        9.17       10.29      2.12 o 
   6   4   4      188.58      181.28      6.18 o 
   7   4   4      233.41      248.83      4.93 o 
   8   4   4       22.93       20.60      3.24 o 
   9   4   4        6.71       10.44      3.54 o 
  10   4   4       52.30       50.65      5.93 o 
  11   4   4        0.00       -1.39      3.48 o 
  12   4   4        0.86        9.53      7.04 o 
   1   5   4      136.78       84.13      1.87 o 
   2   5   4      155.52      170.76      3.12 o 
   3   5   4      264.16      199.61      2.47 o 
   4   5   4     3917.14     3824.78     20.96 o 
   5   5   4     1033.94      974.52      6.80 o 
   6   5   4      510.74      573.81      5.80 o 
   7   5   4        2.29        0.80      2.35 o 
   8   5   4      116.79      133.47      4.01 o 
   9   5   4      100.24      105.27      5.28 o 
  10   5   4       40.76       37.49      6.62 o 
  11   5   4        4.45        6.40      4.09 o 
  12   5   4        1.61       -3.14      5.87 o 
   0   6   4      765.70      766.23      6.85 o 
   1   6   4      879.74      867.73      6.07 o 
   2   6   4       27.04       42.86      2.22 o 
   3   6   4      886.90      678.02      4.48 o 
   4   6   4       75.32       72.20      2.06 o 
   5   6   4       87.65       89.64      2.37 o 
   6   6   4      309.68      337.96      4.76 o 
   7   6   4        1.55        1.09      2.52 o 
   8   6   4       27.55       31.95      3.39 o 
   9   6   4       23.75       14.61      3.66 o 
  10   6   4        0.26        1.90      4.01 o 
  11   6   4        0.40       -0.51      4.21 o 
  12   6   4        0.03       -0.92      3.61 o 
   1   7   4     2692.07     2447.81     16.47 o 
   2   7   4     1353.55     1768.46     10.89 o 
   3   7   4       52.95       98.92      1.81 o 
   4   7   4       86.92      129.26      2.18 o 
   5   7   4      124.23      124.19      2.69 o 
   6   7   4       78.21       64.61      2.86 o 
   7   7   4      202.72      187.51      5.17 o 
   8   7   4        2.22        6.77      3.49 o 
   9   7   4       30.72       20.36      4.20 o 
  10   7   4        5.99        6.12      4.73 o 
  11   7   4        0.76        2.38      3.31 o 
   0   8   4      696.18      882.68      8.62 o 
   1   8   4        0.99        1.17      1.48 o 
   2   8   4     1750.33     1778.46     10.63 o 
   3   8   4        7.77        1.29      1.06 o 
   4   8   4      565.44      511.97      4.33 o 
   5   8   4        0.19       -0.02      1.50 o 
   6   8   4      136.34      172.56      3.73 o 
   7   8   4       67.70       64.30      3.55 o 
   8   8   4        5.79       10.82      2.82 o 
   9   8   4        0.29        2.29      3.11 o 
  10   8   4        0.05       -1.69      3.49 o 
  11   8   4        5.21        6.18      3.74 o 
   1   9   4       56.79       59.01      3.46 o 
   2   9   4      675.35      809.73      5.96 o 
   3   9   4     1186.91     1212.14      9.23 o 
   4   9   4      261.00      229.74      3.04 o 
   5   9   4      355.77      437.02      4.50 o 
   6   9   4      327.91      360.39      5.33 o 
   7   9   4       49.66       47.05      4.02 o 
   8   9   4        2.38        6.49      2.84 o 
   9   9   4       58.47       70.28      7.42 o 
  10   9   4        6.03        7.05      4.00 o 
  11   9   4        2.94        3.54      3.99 o 
   0  10   4        9.15       18.11      3.26 o 
   1  10   4       21.30        4.08      1.62 o 
   2  10   4      584.90      522.13      4.99 o 
   3  10   4      523.40      538.00      5.81 o 
   4  10   4      329.55      342.95      4.08 o 
   5  10   4      346.41      347.37      4.13 o 
   6  10   4      275.28      267.24      4.11 o 
   7  10   4       55.98       80.06      3.52 o 
   8  10   4        2.30        3.30      2.73 o 
   9  10   4        5.87        7.16      3.47 o 
  10  10   4       12.96       10.98      4.22 o 
  11  10   4       26.24       16.60      4.90 o 
   1  11   4      148.27      168.87      3.20 o 
   2  11   4      972.05     1019.21      8.39 o 
   3  11   4      337.06      346.21      4.91 o 
   4  11   4      110.88      130.03      2.70 o 
   5  11   4      165.44      179.00      3.76 o 
   6  11   4       29.62       27.08      3.05 o 
   7  11   4       60.20       70.31      4.23 o 
   8  11   4        6.78        8.20      2.96 o 
   9  11   4        4.85        6.63      3.24 o 
  10  11   4       22.35       16.06      3.81 o 
  11  11   4       21.67       17.15      4.25 o 
   0  12   4      532.96      482.30      7.48 o 
   1  12   4       37.77       30.18      2.52 o 
   2  12   4      178.59      179.72      3.57 o 
   3  12   4      460.80      531.41      6.25 o 
   4  12   4      641.96      660.16      8.15 o 
   5  12   4       90.57       71.46      3.09 o 
   6  12   4       96.78      115.01      3.74 o 
   7  12   4       47.64       58.91      3.21 o 
   8  12   4       81.02       81.24      4.88 o 
   9  12   4       78.27       73.14      5.78 o 
  10  12   4        9.05        5.63      3.33 o 
   1  13   4        5.17        8.32      2.27 o 
   2  13   4      206.14      239.31      4.36 o 
   3  13   4        1.20       -1.59      2.66 o 
   4  13   4        1.34       -3.18      3.18 o 
   5  13   4        1.60        5.71      1.74 o 
   6  13   4        1.29        8.23      2.76 o 
   7  13   4        0.18        0.90      2.73 o 
   8  13   4        0.11       -2.64      2.71 o 
   9  13   4       21.88       18.22      3.32 o 
  10  13   4        3.89        3.57      4.03 o 
   0  14   4       43.35       52.93      4.61 o 
   1  14   4        0.50        1.05      1.87 o 
   2  14   4      296.32      276.30      5.72 o 
   3  14   4       39.97       51.70      3.52 o 
   4  14   4        1.66        3.89      2.70 o 
   5  14   4      102.39      126.55      5.15 o 
   6  14   4        0.49        2.01      1.93 o 
   7  14   4        0.24        0.40      2.05 o 
   8  14   4        0.43        0.42      3.10 o 
   9  14   4       25.50       35.23      4.54 o 
  10  14   4        1.64        6.59      5.95 o 
   1  15   4       82.97       85.09      3.69 o 
   2  15   4       46.31       37.20      3.54 o 
   3  15   4      670.55      749.17      7.99 o 
   4  15   4        4.89        3.27      2.90 o 
   5  15   4       28.46       30.99      4.94 o 
   6  15   4      176.09      197.71      6.52 o 
   7  15   4       17.95       12.13      4.66 o 
   8  15   4        4.60        7.92      4.39 o 
   9  15   4        4.09        6.32      6.21 o 
   0  16   4      193.76      178.94      8.11 o 
   1  16   4       54.18       61.80      4.55 o 
   2  16   4       17.78       25.39      3.70 o 
   3  16   4      142.52      167.67      4.70 o 
   4  16   4        7.02        7.29      2.78 o 
   5  16   4      189.42      193.92      5.30 o 
   6  16   4       15.26        6.74      3.76 o 
   7  16   4       23.80       18.03      5.21 o 
   8  16   4       11.14       14.43      5.88 o 
   9  16   4        2.79        3.79      4.89 o 
   1  17   4      573.83      583.43      7.87 o 
   2  17   4        7.61        6.93      2.86 o 
   3  17   4       34.09       44.35      4.13 o 
   4  17   4        5.72        6.17      2.77 o 
   5  17   4        6.03        5.29      3.05 o 
   6  17   4        1.41       -0.41      2.58 o 
   7  17   4       16.97       15.81      5.04 o 
   8  17   4        5.51       10.80      5.34 o 
   0  18   4        0.92        3.64      3.71 o 
   1  18   4       25.82       26.98      3.57 o 
   2  18   4       41.71       32.67      3.31 o 
   3  18   4        4.86        3.45      2.53 o 
   4  18   4       15.11       14.99      3.07 o 
   5  18   4        7.31        8.24      3.13 o 
   6  18   4        0.02       -0.12      2.55 o 
   7  18   4        0.40       -1.57      5.46 o 
   8  18   4        6.07       -0.85      5.72 o 
   1  19   4       79.63       91.83      4.62 o 
   2  19   4       10.02       21.23      3.20 o 
   3  19   4        5.87       11.28      2.86 o 
   4  19   4       13.58       15.83      3.41 o 
   5  19   4        0.50        1.10      2.68 o 
   6  19   4        4.77        5.06      3.81 o 
   7  19   4        4.24       -2.04      6.11 o 
   0  20   4        7.79       21.73      4.52 o 
   1  20   4       17.93       21.82      3.53 o 
   2  20   4        5.38        3.10      2.83 o 
   3  20   4        1.16        0.57      2.37 o 
   4  20   4       53.34       59.26      9.90 o 
   5  20   4        4.05        2.20      4.19 o 
   6  20   4       14.06        4.69      6.09 o 
   1  21   4        0.25       -3.00      3.00 o 
   2  21   4        0.00        2.31      3.18 o 
   3  21   4        0.56       -2.47      3.03 o 
   4  21   4        1.70        2.39      3.44 o 
   5  21   4       24.70       47.14     18.68 o 
   6  21   4        0.06       -8.28     17.87 o 
   0  22   4        0.11        3.23      3.67 o 
   1  22   4        0.17        3.62      3.41 o 
   2  22   4        1.71        2.73      3.33 o 
   3  22   4        3.55        3.55      3.91 o 
   4  22   4        0.06        0.85      3.34 o 
   1  23   4        0.54        1.09      3.26 o 
   2  23   4        6.30        5.61      3.89 o 
   3  23   4        3.93       -2.03      3.95 o 
   1   1   5     3865.63     3676.50     21.77 o 
   2   1   5    10050.17     9763.47     46.70 o 
   3   1   5     5633.90     5551.01     26.73 o 
   4   1   5     2892.24     2734.43     14.48 o 
   5   1   5     1251.91     1139.00      7.96 o 
   6   1   5      132.15      118.13      3.65 o 
   7   1   5       87.83       65.15      3.62 o 
   8   1   5        0.19       -0.07      3.16 o 
   9   1   5        1.06        2.87      3.40 o 
  10   1   5       11.06        5.58      3.70 o 
  11   1   5        0.10        0.66      4.47 o 
  12   1   5        2.95       -1.19      4.80 o 
   0   2   5       34.50       11.18      2.04 o 
   1   2   5    13036.15    12630.67     78.45 o 
   2   2   5    12313.53    12006.97     57.69 o 
   3   2   5      407.17      402.25      3.35 o 
   4   2   5     7807.17     7936.37     42.26 o 
   5   2   5      248.76      251.68      3.58 o 
   6   2   5      369.16      419.53      5.48 o 
   7   2   5       56.34       62.31      3.58 o 
   8   2   5       30.32       23.41      3.54 o 
   9   2   5       55.25       63.47      5.84 o 
  10   2   5      127.25      147.15      5.81 o 
  11   2   5       12.01        5.47      5.22 o 
  12   2   5        0.01       -1.77      5.29 o 
   1   3   5     7378.50     7096.64     47.03 o 
   2   3   5        5.56        9.20      0.91 o 
   3   3   5      146.74      192.47      2.27 o 
   4   3   5      868.80      742.40      5.91 o 
   5   3   5      200.31      304.76      4.09 o 
   6   3   5      347.18      293.99      4.76 o 
   7   3   5       50.86       70.81      4.14 o 
   8   3   5       35.24       45.52      4.12 o 
   9   3   5        0.20        4.69      3.14 o 
  10   3   5        2.11        4.01      4.01 o 
  11   3   5        0.00        0.81      3.60 o 
  12   3   5       15.87        7.29      5.83 o 
   0   4   5     3792.45     3310.24     29.39 o 
   1   4   5     2018.19     1913.05     14.68 o 
   2   4   5     1642.99     1847.74     10.76 o 
   3   4   5     2385.04     2203.01     12.03 o 
   4   4   5       59.76       41.39      2.13 o 
   5   4   5      473.17      472.50      5.24 o 
   6   4   5      789.20      689.44      6.51 o 
   7   4   5       29.21       29.41      3.44 o 
   8   4   5        0.00        1.09      2.61 o 
   9   4   5       73.56       65.25      4.49 o 
  10   4   5      127.18      151.17      5.70 o 
  11   4   5       13.10        7.54      5.32 o 
  12   4   5        0.28       -3.05      4.27 o 
   1   5   5     8324.06     7575.28     58.93 o 
   2   5   5     5944.96     5553.74     33.05 o 
   3   5   5      387.61      371.86      3.25 o 
   4   5   5      696.26      758.30      5.54 o 
   5   5   5      175.16      209.91      3.54 o 
   6   5   5       86.46       80.07      3.05 o 
   7   5   5       46.29       52.87      3.19 o 
   8   5   5      412.78      433.86      6.79 o 
   9   5   5        0.13        0.02      2.92 o 
  10   5   5        3.26        3.53      3.96 o 
  11   5   5        2.38        1.72      3.84 o 
  12   5   5        4.14        2.52      4.37 o 
   0   6   5    15728.17    17453.84    176.19 o 
   1   6   5        4.79       12.83      2.28 o 
   2   6   5     3661.54     3736.74     25.93 o 
   3   6   5      208.98      206.07      2.26 o 
   4   6   5       80.30       89.23      2.02 o 
   5   6   5      293.30      344.47      3.81 o 
   6   6   5       86.33       90.85      3.09 o 
   7   6   5      149.24      180.41      4.51 o 
   8   6   5       10.45        6.67      3.19 o 
   9   6   5       13.97        8.15      3.93 o 
  10   6   5        3.95        2.16      3.76 o 
  11   6   5        3.60        2.54      3.44 o 
  12   6   5       16.42        9.50      4.77 o 
   1   7   5      693.05      535.41      4.69 o 
   2   7   5     1573.47     1681.35      9.61 o 
   3   7   5      134.81      159.60      2.35 o 
   4   7   5      202.62      265.87      3.03 o 
   5   7   5       94.82      120.42      2.55 o 
   6   7   5       46.39       71.44      3.59 o 
   7   7   5        2.12        1.31      2.34 o 
   8   7   5      161.69      197.07     10.47 o 
   9   7   5       30.36       32.26      5.09 o 
  10   7   5        4.34       -1.46      3.17 o 
  11   7   5       61.93       63.72     11.00 o 
   0   8   5       67.50       67.03      2.53 o 
   1   8   5     1649.25     1616.21     11.45 o 
   2   8   5      113.74       62.45      2.09 o 
   3   8   5       30.54       53.16      2.40 o 
   4   8   5      100.26      103.40      2.42 o 
   5   8   5       97.25       89.43      2.40 o 
   6   8   5       15.67       23.48      2.96 o 
   7   8   5        0.73        1.46      2.47 o 
   8   8   5       22.96       20.40      3.05 o 
   9   8   5        0.53       -0.26      2.88 o 
  10   8   5        0.37        1.41      3.46 o 
  11   8   5       13.72        6.33      4.48 o 
   1   9   5      282.78      201.66      3.61 o 
   2   9   5       10.44       22.25      1.95 o 
   3   9   5      698.02      800.07      7.00 o 
   4   9   5       22.28       28.22      2.81 o 
   5   9   5      399.67      423.87      4.66 o 
   6   9   5       15.26       17.24      2.28 o 
   7   9   5        0.02        1.76      2.48 o 
   8   9   5       18.82       24.47      3.48 o 
   9   9   5       73.01       82.70     10.25 o 
  10   9   5       11.19        5.47      4.16 o 
  11   9   5        1.81        2.33      3.39 o 
   0  10   5     1362.46     1398.66     13.22 o 
   1  10   5      618.55      528.07      5.08 o 
   2  10   5       57.35       55.98      2.33 o 
   3  10   5      146.05      145.39      3.70 o 
   4  10   5      862.91      874.27      7.02 o 
   5  10   5        6.43       17.14      2.07 o 
   6  10   5        0.64        0.46      1.90 o 
   7  10   5        1.37        6.72      2.97 o 
   8  10   5        0.96       -2.13      2.51 o 
   9  10   5        5.40        7.75      3.06 o 
  10  10   5        0.00        1.83      3.11 o 
  11  10   5        2.03        2.17      3.66 o 
   1  11   5      211.86      249.22      3.80 o 
   2  11   5      572.17      541.55      5.85 o 
   3  11   5      140.31      121.88      3.71 o 
   4  11   5      593.43      660.55      7.38 o 
   5  11   5       13.21       15.52      1.67 o 
   6  11   5        2.20        3.56      1.88 o 
   7  11   5       85.61       96.37      3.43 o 
   8  11   5        1.70       -0.49      2.24 o 
   9  11   5       29.31       29.66      4.88 o 
  10  11   5        3.58        1.87      2.95 o 
  11  11   5       19.68       13.64      4.68 o 
   0  12   5       81.94       89.86      3.36 o 
   1  12   5       96.30       61.73      2.41 o 
   2  12   5      585.50      593.33      6.70 o 
   3  12   5      547.20      625.09      6.76 o 
   4  12   5      115.79      128.69      4.62 o 
   5  12   5      182.97      195.06      3.42 o 
   6  12   5      185.17      195.36      4.47 o 
   7  12   5       13.18       10.13      2.77 o 
   8  12   5       21.74       19.73      3.46 o 
   9  12   5       16.39        9.98      3.76 o 
  10  12   5       11.02        9.18      3.88 o 
   1  13   5      184.66      156.65      3.19 o 
   2  13   5       39.94       43.10      2.81 o 
   3  13   5      340.68      367.45      5.68 o 
   4  13   5       65.04       47.14      3.05 o 
   5  13   5       58.30       65.64      4.40 o 
   6  13   5       10.81       12.87      2.24 o 
   7  13   5      379.53      384.10      6.82 o 
   8  13   5        2.25        3.32      2.36 o 
   9  13   5        1.84        2.52      3.43 o 
  10  13   5        7.88        4.75      6.22 o 
   0  14   5        2.14        2.83      3.80 o 
   1  14   5        5.90       14.60      2.41 o 
   2  14   5       11.19       18.55      2.81 o 
   3  14   5      145.20      205.16      4.53 o 
   4  14   5      261.30      289.12      5.76 o 
   5  14   5      144.01      139.16      5.33 o 
   6  14   5       55.91       47.38      4.48 o 
   7  14   5        3.78        0.51      2.26 o 
   8  14   5        2.70        4.29      4.19 o 
   9  14   5       19.83       14.77      7.43 o 
  10  14   5        9.11       10.83      6.48 o 
   1  15   5      846.68      831.65      7.49 o 
   2  15   5       67.54       71.24      3.87 o 
   3  15   5        2.62       -1.64      2.87 o 
   4  15   5       28.17       24.67      3.08 o 
   5  15   5       74.06       79.28      4.92 o 
   6  15   5       13.47       15.44      3.48 o 
   7  15   5       40.82       25.83      4.84 o 
   8  15   5        9.17        3.90      3.72 o 
   9  15   5        0.00       -1.44      4.82 o 
   0  16   5      493.59      505.70     11.97 o 
   1  16   5        7.29       17.21      2.96 o 
   2  16   5      425.64      441.64      7.15 o 
   3  16   5       24.56       42.52      3.25 o 
   4  16   5       92.01       89.12      4.00 o 
   5  16   5        0.92        3.54      3.61 o 
   6  16   5        0.00        0.25      2.35 o 
   7  16   5       21.28       17.06      4.76 o 
   8  16   5        3.64        1.19      4.88 o 
   9  16   5        2.23       -3.26      5.40 o 
   1  17   5      145.99      143.36      5.73 o 
   2  17   5       17.86       15.31      3.11 o 
   3  17   5      104.32      164.80      4.47 o 
   4  17   5      191.65      237.04      5.24 o 
   5  17   5        0.10       -1.29      2.86 o 
   6  17   5       16.09       13.56      3.80 o 
   7  17   5       18.46        2.75      5.52 o 
   8  17   5        0.29       -0.66      5.39 o 
   0  18   5       24.63       40.64      5.42 o 
   1  18   5        9.06       13.95      3.22 o 
   2  18   5       58.47       73.57      3.51 o 
   3  18   5        3.00        0.45      2.36 o 
   4  18   5       33.95       22.90      3.29 o 
   5  18   5        9.80        9.55      2.56 o 
   6  18   5        2.47        3.31      3.15 o 
   7  18   5        1.36        2.03      5.50 o 
   8  18   5        1.65       -0.18      7.00 o 
   1  19   5       16.87        9.30      3.17 o 
   2  19   5        2.69        0.28      2.22 o 
   3  19   5       41.36       34.52      4.14 o 
   4  19   5        5.57        5.48      3.73 o 
   5  19   5        3.34        5.83      2.74 o 
   6  19   5        5.45        5.79      4.34 o 
   7  19   5        3.82        0.63      5.10 o 
   0  20   5      107.16      103.60     12.10 o 
   1  20   5        2.53        3.94      3.12 o 
   2  20   5       40.27       36.46      4.84 o 
   3  20   5       13.10       14.06      4.02 o 
   4  20   5        1.25        1.66      3.07 o 
   5  20   5       21.80       18.12      6.88 o 
   6  20   5       16.70        5.71      5.67 o 
   1  21   5       14.38       10.48      3.18 o 
   2  21   5       12.64       12.16      3.62 o 
   3  21   5       12.68       20.37      3.33 o 
   4  21   5        9.26        6.45      3.79 o 
   5  21   5        1.61        3.25      4.90 o 
   0  22   5        7.20       11.26      6.21 o 
   1  22   5        2.12        3.20      2.93 o 
   2  22   5        6.93        1.68      2.75 o 
   3  22   5       12.69       11.43      4.49 o 
   4  22   5        3.97        1.87      4.32 o 
   1  23   5        0.69        1.75      3.35 o 
   2  23   5        6.36        9.74      4.57 o 
   3  23   5       10.14       14.55      4.96 o 
   0   0   6     1237.88     1045.67     17.02 o 
   1   0   6       82.99       71.07      2.15 o 
   2   0   6    12384.87    11977.37     90.96 o 
   3   0   6     1687.55     1384.15     11.22 o 
   4   0   6      247.71      260.55      4.57 o 
   5   0   6     5667.49     5345.15     40.96 o 
   6   0   6     1315.58     1335.57     13.82 o 
   7   0   6      329.98      322.62      7.90 o 
   8   0   6       10.27       16.10      5.46 o 
   9   0   6       33.57       26.77      6.70 o 
  10   0   6       12.73       13.61      4.84 o 
  11   0   6      119.14      155.28     11.55 o 
  12   0   6        0.35        2.40     11.36 o 
   1   1   6     4552.96     4571.27     27.44 o 
   2   1   6     1264.15     1110.48      6.81 o 
   3   1   6     2316.59     2789.95     13.87 o 
   4   1   6     1700.64     1697.19     10.22 o 
   5   1   6       15.87       14.71      2.57 o 
   6   1   6        9.28       13.37      2.58 o 
   7   1   6      253.52      248.62      4.69 o 
   8   1   6       65.46       67.93      4.39 o 
   9   1   6        3.59        9.54      4.11 o 
  10   1   6        2.03        5.93      4.10 o 
  11   1   6        0.53       -0.05      4.14 o 
  12   1   6       19.94        5.41      5.34 o 
   0   2   6    15380.51    14301.13    147.82 o 
   1   2   6      649.20      493.41      3.60 o 
   2   2   6      830.70      997.97      6.03 o 
   3   2   6      354.12      393.55      3.57 o 
   4   2   6     1245.76     1296.52     13.97 o 
   5   2   6       85.82      108.60      2.92 o 
   6   2   6      163.17      189.01      3.92 o 
   7   2   6        0.09        1.28      2.71 o 
   8   2   6       31.56       61.22      4.41 o 
   9   2   6      130.55      145.01      5.30 o 
  10   2   6        7.29        0.84      3.10 o 
  11   2   6       36.84       15.29      8.19 o 
  12   2   6        3.59        2.27      4.78 o 
   1   3   6    20861.22    20753.90    150.81 o 
   2   3   6     4033.45     3904.95     21.53 o 
   3   3   6     9061.44     9557.99     47.40 o 
   4   3   6     2472.50     2410.85     13.94 o 
   5   3   6        7.73        3.48      1.56 o 
   6   3   6      311.57      350.95      4.94 o 
   7   3   6      166.41      138.25      4.26 o 
   8   3   6        0.01        1.44      3.21 o 
   9   3   6        0.01        2.08      3.44 o 
  10   3   6        0.31        1.91      3.95 o 
  11   3   6        6.92        4.12      3.78 o 
  12   3   6       23.25       19.87      7.48 o 
   0   4   6      535.29      555.71      5.78 o 
   1   4   6     2736.29     2751.34     27.59 o 
   2   4   6      634.71      493.26      4.49 o 
   3   4   6       98.10       55.90      1.92 o 
   4   4   6     1584.05     1665.61     10.03 o 
   5   4   6      299.32      292.09      3.71 o 
   6   4   6       12.98       17.27      2.66 o 
   7   4   6       28.92       30.10      3.87 o 
   8   4   6        0.02       -1.92      2.79 o 
   9   4   6       24.82       28.01      4.05 o 
  10   4   6       10.16        5.81      4.82 o 
  11   4   6        3.41        1.02      3.38 o 
  12   4   6       10.24        0.15      4.15 o 
   1   5   6     8196.15     8776.55     60.02 o 
   2   5   6     2113.96     2117.23     13.44 o 
   3   5   6      569.93      447.21      3.60 o 
   4   5   6      213.62      252.54      2.96 o 
   5   5   6       99.40      131.28      2.78 o 
   6   5   6        2.17       -0.35      1.82 o 
   7   5   6       56.97       55.77      3.08 o 
   8   5   6      228.98      267.60      5.63 o 
   9   5   6        0.60        3.96      3.09 o 
  10   5   6       23.74        8.53      4.74 o 
  11   5   6       18.02       10.67      3.95 o 
  12   5   6        8.38        5.08      5.30 o 
   0   6   6     2427.00     2458.28     23.81 o 
   1   6   6      425.99      385.95      4.49 o 
   2   6   6       28.72       20.99      1.43 o 
   3   6   6      318.92      343.64      3.50 o 
   4   6   6      584.26      591.23      4.52 o 
   5   6   6       16.03       17.16      1.66 o 
   6   6   6      101.67       98.52      3.16 o 
   7   6   6       81.24      100.88      3.73 o 
   8   6   6        0.63       -0.77      2.44 o 
   9   6   6       22.75       46.36      5.07 o 
  10   6   6        6.58        2.80      3.50 o 
  11   6   6        8.81       10.57      4.43 o 
   1   7   6      604.35      532.77     10.23 o 
   2   7   6      824.23      938.82      6.51 o 
   3   7   6     1144.79     1108.06      8.66 o 
   4   7   6      323.49      328.63      3.42 o 
   5   7   6       74.87       64.57      2.27 o 
   6   7   6      151.48      173.76      4.02 o 
   7   7   6       37.87       24.10      3.05 o 
   8   7   6       41.09       49.84      4.26 o 
   9   7   6       80.73       94.02      5.29 o 
  10   7   6       18.28       10.05      3.85 o 
  11   7   6        0.01        0.14      3.73 o 
   0   8   6     3296.73     3526.90     27.23 o 
   1   8   6      295.71      206.91      3.33 o 
   2   8   6      960.50      999.24      6.59 o 
   3   8   6      390.30      318.30      3.83 o 
   4   8   6      332.03      402.13      3.79 o 
   5   8   6      130.41      133.53      3.07 o 
   6   8   6        0.66       -0.49      1.68 o 
   7   8   6        8.02        7.56      2.53 o 
   8   8   6       14.27       12.95      3.13 o 
   9   8   6       40.46       52.47      5.96 o 
  10   8   6        0.06        1.13      3.46 o 
  11   8   6       11.21        7.60      3.95 o 
   1   9   6     1920.81     2011.87     14.32 o 
   2   9   6       96.26       92.82      2.56 o 
   3   9   6       68.22       85.24      2.37 o 
   4   9   6     1883.17     1837.45     11.50 o 
   5   9   6        7.63        8.44      1.99 o 
   6   9   6      462.91      502.52      5.28 o 
   7   9   6       22.54       32.97      3.07 o 
   8   9   6       95.51       82.58      4.36 o 
   9   9   6        1.61        4.13      2.96 o 
  10   9   6        2.92        1.98      3.05 o 
  11   9   6       50.43       50.99      8.86 o 
   0  10   6      559.12      643.93     11.33 o 
   1  10   6      180.33      186.46      3.55 o 
   2  10   6      179.56      172.78      3.22 o 
   3  10   6       28.07       19.19      1.65 o 
   4  10   6        0.12       -0.28      2.24 o 
   5  10   6      216.49      225.14      3.80 o 
   6  10   6       56.06       56.25      2.77 o 
   7  10   6        6.04        3.38      2.45 o 
   8  10   6       47.14       53.74      4.00 o 
   9  10   6        5.46        8.42      3.00 o 
  10  10   6        5.29        5.78      3.29 o 
  11  10   6        2.89       -0.06      4.94 o 
   1  11   6       30.03       39.80      2.10 o 
   2  11   6      192.73      155.25      3.70 o 
   3  11   6      401.63      396.02      4.83 o 
   4  11   6        3.40        2.06      2.22 o 
   5  11   6       72.27       66.42      2.56 o 
   6  11   6       48.68       50.83      2.50 o 
   7  11   6        7.27        5.48      2.27 o 
   8  11   6        2.88        1.42      2.59 o 
   9  11   6      137.09      150.67     10.43 o 
  10  11   6        0.84        2.25      3.12 o 
   0  12   6      296.06      336.24      7.71 o 
   1  12   6        5.07       11.43      1.81 o 
   2  12   6      485.38      490.05      5.82 o 
   3  12   6      221.75      228.14      4.10 o 
   4  12   6        0.17        0.12      1.65 o 
   5  12   6      251.05      259.25      5.98 o 
   6  12   6       24.09       20.11      2.67 o 
   7  12   6        4.96        3.29      2.07 o 
   8  12   6        6.31        2.54      2.74 o 
   9  12   6       37.61       33.78      3.47 o 
  10  12   6       54.36       59.16     11.07 o 
   1  13   6        4.67        4.40      1.90 o 
   2  13   6      101.58      131.55      3.76 o 
   3  13   6       15.05       24.47      2.91 o 
   4  13   6      116.46      107.94      3.54 o 
   5  13   6       10.34        5.46      3.21 o 
   6  13   6       46.39       35.30      3.62 o 
   7  13   6       13.19       13.07      2.06 o 
   8  13   6        3.42        0.09      2.25 o 
   9  13   6       24.84       21.00      5.95 o 
  10  13   6        0.50        0.01      6.06 o 
   0  14   6      273.86      292.52      7.25 o 
   1  14   6      230.09      231.50      4.39 o 
   2  14   6        0.39        6.20      3.01 o 
   3  14   6        5.16       13.33      3.06 o 
   4  14   6      170.36      169.95      4.41 o 
   5  14   6       14.43       15.65      2.51 o 
   6  14   6       16.65        9.62      3.64 o 
   7  14   6        0.01        4.76      3.90 o 
   8  14   6       12.10        9.57      4.47 o 
   9  14   6        4.96        2.67      5.37 o 
   1  15   6      300.75      283.21      5.23 o 
   2  15   6        3.70       -0.02      2.36 o 
   3  15   6       73.58       74.71      3.85 o 
   4  15   6      447.74      476.64      7.38 o 
   5  15   6       91.42      104.39      4.82 o 
   6  15   6        0.18       -0.45      2.19 o 
   7  15   6       39.87       21.43      4.75 o 
   8  15   6        1.72        0.75      4.57 o 
   9  15   6        0.34        3.88      5.08 o 
   0  16   6        9.33       20.28      5.41 o 
   1  16   6       42.63       39.75      3.32 o 
   2  16   6      130.72      133.49      4.58 o 
   3  16   6      437.55      433.76      6.46 o 
   4  16   6       24.22       29.21      3.31 o 
   5  16   6       11.15       11.18      3.13 o 
   6  16   6       17.06       11.34      3.50 o 
   7  16   6        0.20        1.54      4.57 o 
   8  16   6        5.32        3.08      5.58 o 
   9  16   6        2.49        2.29      5.12 o 
   1  17   6       34.34       42.51      4.45 o 
   2  17   6       27.31       34.47      3.49 o 
   3  17   6       14.15        6.08      3.30 o 
   4  17   6        6.01        1.64      2.61 o 
   5  17   6        4.10        2.95      3.04 o 
   6  17   6       14.23       10.88      3.80 o 
   7  17   6        0.01        0.63      4.76 o 
   8  17   6        3.76        2.77      6.11 o 
   0  18   6        1.85        6.61      3.75 o 
   1  18   6       46.00       37.43      3.76 o 
   2  18   6       14.55       18.06      2.87 o 
   3  18   6       12.76       21.18      3.61 o 
   4  18   6        2.60        0.53      2.26 o 
   5  18   6        0.59       -1.79      2.38 o 
   6  18   6        0.00        2.03      5.75 o 
   7  18   6        6.31        4.79      5.66 o 
   8  18   6        3.25        2.15      6.08 o 
   1  19   6       33.89       31.98      3.50 o 
   2  19   6       39.04       41.93      3.19 o 
   3  19   6        3.90        0.12      2.52 o 
   4  19   6        1.29       -0.02      2.45 o 
   5  19   6        1.43        1.11      2.46 o 
   6  19   6        2.74        0.76      3.43 o 
   7  19   6        0.42        1.13      5.54 o 
   0  20   6        6.10        4.75      4.32 o 
   1  20   6        4.08        4.50      3.18 o 
   2  20   6       36.75       64.99      4.12 o 
   3  20   6      100.66      109.43      4.61 o 
   4  20   6        1.45        2.97      2.58 o 
   5  20   6        2.20       -1.19      3.34 o 
   6  20   6        1.66        3.44      6.20 o 
   1  21   6        6.07        1.06      2.57 o 
   2  21   6        2.71        4.06      3.64 o 
   3  21   6        0.38        2.50      3.05 o 
   4  21   6        0.40        3.54      3.98 o 
   5  21   6        0.82       -2.80      4.89 o 
   0  22   6        0.58        7.16      4.38 o 
   1  22   6        1.49        3.74      3.10 o 
   2  22   6       19.89       15.72      3.96 o 
   3  22   6       10.79        6.58      3.80 o 
   4  22   6        1.24        3.33      4.63 o 
   1  23   6        5.27        6.88      3.59 o 
   2  23   6        0.04        0.18      3.52 o 
   1   1   7     1587.96     1533.37     10.56 o 
   2   1   7      161.95      170.05      2.38 o 
   3   1   7      712.82      770.64      4.72 o 
   4   1   7      451.11      465.21      3.99 o 
   5   1   7     1469.20     1483.19      9.32 o 
   6   1   7      193.99      218.03      4.22 o 
   7   1   7       66.28       80.01      4.38 o 
   8   1   7     1555.20     1667.40     15.03 o 
   9   1   7        4.64        1.30      3.57 o 
  10   1   7       18.50       15.07      4.60 o 
  11   1   7        6.46        3.22      4.67 o 
  12   1   7       10.92       11.05      5.13 o 
   0   2   7      327.18      287.68      4.31 o 
   1   2   7      800.90      825.47      5.19 o 
   2   2   7     1283.67     1273.19      7.45 o 
   3   2   7     2243.13     2327.22     12.08 o 
   4   2   7     4061.65     3807.00     19.80 o 
   5   2   7      226.92      210.98      3.13 o 
   6   2   7     2611.66     2606.76     17.85 o 
   7   2   7      114.79      123.20      4.74 o 
   8   2   7        3.47       -1.80      3.10 o 
   9   2   7      182.32      190.77      5.15 o 
  10   2   7        0.72       -0.16      3.59 o 
  11   2   7        0.01        1.35      4.39 o 
  12   2   7        0.79        2.89      4.32 o 
   1   3   7      703.19      715.45      4.86 o 
   2   3   7     1849.57     2054.28     15.40 o 
   3   3   7     1695.70     2165.68     11.17 o 
   4   3   7      390.33      381.40      3.70 o 
   5   3   7      211.52      218.27      3.40 o 
   6   3   7       98.25      105.97      3.59 o 
   7   3   7       27.58       36.03      2.96 o 
   8   3   7      101.80       98.85      4.23 o 
   9   3   7       27.61       33.85      4.54 o 
  10   3   7        2.40        0.65      3.87 o 
  11   3   7       16.60       12.34      4.05 o 
  12   3   7        0.32        1.19      4.82 o 
   0   4   7      282.46      344.07      4.33 o 
   1   4   7     2215.81     2111.28     13.48 o 
   2   4   7     6889.13     7168.64     44.46 o 
   3   4   7      322.45      279.55      2.66 o 
   4   4   7        0.25        1.61      1.48 o 
   5   4   7      315.07      382.26      4.24 o 
   6   4   7      642.58      692.34      6.85 o 
   7   4   7      100.40      119.09      4.05 o 
   8   4   7       21.16       28.01      3.97 o 
   9   4   7       70.13       73.53      3.90 o 
  10   4   7       19.56       14.95      5.35 o 
  11   4   7        0.19        3.82      3.70 o 
  12   4   7        1.42        0.69      4.84 o 
   1   5   7     1671.00     1705.56     10.29 o 
   2   5   7      196.82      212.03      3.32 o 
   3   5   7      253.23      233.34      2.35 o 
   4   5   7      279.58      264.29      3.30 o 
   5   5   7        1.75       -1.43      1.68 o 
   6   5   7       14.20       14.79      2.36 o 
   7   5   7       84.07       84.14      3.43 o 
   8   5   7      151.78      162.98      4.30 o 
   9   5   7        0.03        0.20      2.50 o 
  10   5   7        9.71        8.03      3.86 o 
  11   5   7       23.50       12.31      5.27 o 
  12   5   7       11.32        3.93      3.83 o 
   0   6   7     2473.81     2688.35     26.21 o 
   1   6   7       82.76      119.18      2.65 o 
   2   6   7     5232.07     5756.31     35.06 o 
   3   6   7     2927.43     2787.15     21.48 o 
   4   6   7       20.88       31.86      1.50 o 
   5   6   7      214.45      220.39      3.29 o 
   6   6   7      180.55      172.75      3.39 o 
   7   6   7        3.76        1.44      2.46 o 
   8   6   7        8.51        8.41      2.64 o 
   9   6   7        7.71       11.79      4.94 o 
  10   6   7       10.60        8.98      4.50 o 
  11   6   7        2.51        8.67      4.26 o 
   1   7   7      870.17      889.55      7.13 o 
   2   7   7        8.58       10.07      0.93 o 
   3   7   7       22.34       42.48      1.66 o 
   4   7   7      129.16      104.75      2.70 o 
   5   7   7        2.07        1.36      1.61 o 
   6   7   7      131.92      123.73      2.83 o 
   7   7   7        1.33       -0.88      2.15 o 
   8   7   7        0.01       -2.27      3.35 o 
   9   7   7        5.38        7.13      3.51 o 
  10   7   7       63.57       67.95     11.64 o 
  11   7   7       24.27       14.22      4.62 o 
   0   8   7      258.88      286.96      3.77 o 
   1   8   7        5.68       23.22      1.84 o 
   2   8   7     1793.66     2063.46     13.55 o 
   3   8   7      263.23      287.23      3.05 o 
   4   8   7     1209.04     1152.76      8.16 o 
   5   8   7      364.53      373.45      4.37 o 
   6   8   7      211.92      206.51      3.40 o 
   7   8   7        7.08        2.13      2.07 o 
   8   8   7        4.03        1.08      2.44 o 
   9   8   7        0.73       -1.96      2.94 o 
  10   8   7       11.87       12.26      3.36 o 
  11   8   7        0.02        1.72      3.23 o 
   1   9   7      418.17      337.33      3.88 o 
   2   9   7     1595.30     1568.47     10.83 o 
   3   9   7      123.70      131.45      2.56 o 
   4   9   7        9.05        8.51      2.32 o 
   5   9   7      220.96      198.51      2.81 o 
   6   9   7       15.82       25.49      2.33 o 
   7   9   7      129.13      124.50      3.83 o 
   8   9   7      100.68      110.59      4.65 o 
   9   9   7       37.47       25.48      4.96 o 
  10   9   7       18.23       13.82      3.94 o 
  11   9   7        1.92        5.01      5.22 o 
   0  10   7      125.25       40.24      2.23 o 
   1  10   7       10.30       21.60      2.42 o 
   2  10   7        8.02       10.36      2.05 o 
   3  10   7      100.28       97.61      2.68 o 
   4  10   7       31.29       46.53      2.01 o 
   5  10   7      586.57      618.91      5.95 o 
   6  10   7       61.42       64.73      2.35 o 
   7  10   7      215.19      247.81      5.20 o 
   8  10   7      108.91      112.41      3.50 o 
   9  10   7      109.22      123.97      8.41 o 
  10  10   7        4.28        1.71      2.86 o 
  11  10   7        0.49        2.76      5.15 o 
   1  11   7       50.06       47.88      2.47 o 
   2  11   7       69.77       79.76      2.84 o 
   3  11   7      135.47      110.69      3.17 o 
   4  11   7     1297.86     1318.16     10.18 o 
   5  11   7      186.50      190.99      4.89 o 
   6  11   7       59.58       57.00      2.83 o 
   7  11   7       77.63       89.14      3.66 o 
   8  11   7        8.06        8.67      3.29 o 
   9  11   7        0.90        0.45      2.79 o 
  10  11   7        1.39        0.54      4.18 o 
   0  12   7       58.04       38.74      2.87 o 
   1  12   7       83.26       59.02      2.81 o 
   2  12   7       14.53        3.23      2.20 o 
   3  12   7       63.73       78.39      2.65 o 
   4  12   7      278.94      281.37      4.63 o 
   5  12   7      264.29      248.97      5.61 o 
   6  12   7      273.24      273.84      6.94 o 
   7  12   7        4.29        1.96      2.06 o 
   8  12   7        0.32        2.98      1.99 o 
   9  12   7       10.06        4.27      4.68 o 
  10  12   7        0.00       -5.36      7.34 o 
   1  13   7        1.25        1.55      1.75 o 
   2  13   7      626.02      584.68      6.88 o 
   3  13   7      120.39       99.69      3.45 o 
   4  13   7       30.79       20.00      2.94 o 
   5  13   7       55.58       41.46      3.19 o 
   6  13   7      120.72      139.77      4.89 o 
   7  13   7        0.02        1.10      1.95 o 
   8  13   7       22.91       13.10      3.50 o 
   9  13   7       23.97       17.87      6.21 o 
  10  13   7        1.26        4.46      6.07 o 
   0  14   7       54.89       75.43      5.30 o 
   1  14   7      179.92      170.49      4.26 o 
   2  14   7      305.49      317.32      5.33 o 
   3  14   7      182.23      155.45      4.07 o 
   4  14   7      186.99      133.25      4.16 o 
   5  14   7       20.12       19.90      3.76 o 
   6  14   7        1.03       -1.93      1.93 o 
   7  14   7       37.22       41.71      7.55 o 
   8  14   7        4.64        0.55      4.32 o 
   9  14   7        3.24        4.44      5.34 o 
   1  15   7      178.75      204.38      4.80 o 
   2  15   7       34.86       35.85      3.00 o 
   3  15   7        2.92        2.88      3.21 o 
   4  15   7       66.35       61.36      3.70 o 
   5  15   7       18.91       13.92      2.75 o 
   6  15   7       95.13       74.88      7.33 o 
   7  15   7        6.65        4.70      2.35 o 
   8  15   7        2.42        5.94      6.46 o 
   9  15   7        0.20        6.24      5.43 o 
   0  16   7     1055.14     1039.41     16.60 o 
   1  16   7       11.04        8.21      2.61 o 
   2  16   7       16.40       13.22      2.82 o 
   3  16   7       17.72       13.65      3.15 o 
   4  16   7        1.90        1.04      2.74 o 
   5  16   7      170.78      163.66      6.62 o 
   6  16   7       35.93       28.50      4.82 o 
   7  16   7        0.93       -0.06      3.97 o 
   8  16   7       11.98        8.24      6.12 o 
   9  16   7        2.76       -0.32      5.30 o 
   1  17   7      252.64      274.87      5.56 o 
   2  17   7       45.35       58.11      3.80 o 
   3  17   7       12.65       16.12      3.35 o 
   4  17   7       36.83       28.48      3.54 o 
   5  17   7       20.46        7.51      3.08 o 
   6  17   7        2.52        0.97      5.02 o 
   7  17   7       12.55        5.54      5.00 o 
   8  17   7        0.00       -1.00      5.02 o 
   0  18   7       84.14       64.72      5.62 o 
   1  18   7       12.89        5.63      3.57 o 
   2  18   7       39.72       43.20      3.54 o 
   3  18   7       14.22       10.99      3.27 o 
   4  18   7       11.56        7.16      2.64 o 
   5  18   7        7.69       12.91      4.34 o 
   6  18   7        5.24        7.57      5.18 o 
   7  18   7        1.22        1.11      5.53 o 
   1  19   7       17.38       16.40      3.31 o 
   2  19   7        1.04       -0.38      2.21 o 
   3  19   7        2.87        4.39      2.81 o 
   4  19   7        0.58       -0.62      2.77 o 
   5  19   7        3.98       -0.38      3.46 o 
   6  19   7        5.69        2.31      5.40 o 
   7  19   7        0.01        2.49      6.46 o 
   0  20   7      138.95      142.29     11.56 o 
   1  20   7       15.36       10.53      4.07 o 
   2  20   7       12.96       12.28      3.73 o 
   3  20   7        3.09        3.70      2.84 o 
   4  20   7        0.24        3.57      4.55 o 
   5  20   7        9.50        7.24      4.67 o 
   6  20   7       12.32        5.53      6.52 o 
   1  21   7        2.84        2.74      2.86 o 
   2  21   7        0.08       -2.47      3.60 o 
   3  21   7        1.13        1.77      2.95 o 
   4  21   7        2.63        5.25      3.74 o 
   5  21   7        2.58        5.71      6.17 o 
   0  22   7        0.00       -1.22      5.24 o 
   1  22   7        8.41        8.39      3.28 o 
   2  22   7        5.29       13.94      3.78 o 
   3  22   7       17.16       12.38      4.40 o 
   4  22   7        3.05        2.41      4.37 o 
   1  23   7        0.80        8.88      5.52 o 
   2  23   7        0.18        2.01      4.61 o 
   0   0   8        3.77        3.21      4.26 o 
   1   0   8     4414.73     4284.22     39.75 o 
   2   0   8     7415.10     7093.48     59.54 o 
   3   0   8      857.32      856.46      9.01 o 
   4   0   8     1135.54      952.06      8.98 o 
   5   0   8       36.03       55.77      3.84 o 
   6   0   8      106.98      125.73      5.53 o 
   7   0   8        2.73       -2.10      3.78 o 
   8   0   8       48.94       67.79      5.76 o 
   9   0   8      480.97      500.44     11.06 o 
  10   0   8        8.46       17.25      5.84 o 
  11   0   8       38.83       40.46     10.19 o 
  12   0   8        0.56        8.30      7.99 o 
   1   1   8     2315.75     2125.44     13.15 o 
   2   1   8        4.79       29.39      1.69 o 
   3   1   8       46.54       57.16      2.27 o 
   4   1   8      761.96      733.96      5.54 o 
   5   1   8      187.32      206.16      3.51 o 
   6   1   8      318.29      298.58      4.74 o 
   7   1   8      547.96      481.24      6.75 o 
   8   1   8      142.43      174.44      6.08 o 
   9   1   8        1.09        0.10      3.06 o 
  10   1   8        5.67       -0.33      3.27 o 
  11   1   8       11.26       10.32      4.43 o 
  12   1   8        5.81        8.87      5.38 o 
   0   2   8       78.23       94.60      2.23 o 
   1   2   8     4746.23     4593.87     30.61 o 
   2   2   8      209.99      158.16      2.19 o 
   3   2   8     1283.56     1251.97      8.14 o 
   4   2   8     2332.84     2032.00     11.84 o 
   5   2   8      601.66      478.72      4.76 o 
   6   2   8      232.42      277.62      8.56 o 
   7   2   8      137.88      167.13      4.70 o 
   8   2   8       47.15       40.05      4.41 o 
   9   2   8       33.00       40.27      4.69 o 
  10   2   8        6.33        8.90      5.15 o 
  11   2   8       16.39       11.43      4.24 o 
  12   2   8        0.03       -1.75      4.58 o 
   1   3   8       66.44       92.72      1.76 o 
   2   3   8      742.72      694.25      4.79 o 
   3   3   8     6371.92     6761.28     37.42 o 
   4   3   8      804.41      842.53      6.04 o 
   5   3   8        0.07       -1.34      1.35 o 
   6   3   8        6.26        2.40      2.50 o 
   7   3   8        8.14        9.82      2.79 o 
   8   3   8       53.72       51.67      3.65 o 
   9   3   8      154.64      177.42      5.24 o 
  10   3   8       43.70       47.88      8.04 o 
  11   3   8       42.48       30.69      6.29 o 
  12   3   8        3.79        2.18      4.26 o 
   0   4   8     1061.98     1171.05     10.92 o 
   1   4   8     3927.06     4331.13     32.15 o 
   2   4   8     1398.09     1205.99      9.94 o 
   3   4   8     1685.52     1798.99     10.82 o 
   4   4   8      374.55      449.49      4.09 o 
   5   4   8      384.64      411.76      4.53 o 
   6   4   8      132.78      110.68      3.66 o 
   7   4   8       49.86       49.21      3.04 o 
   8   4   8      168.28      157.84      5.27 o 
   9   4   8       23.41       22.26      3.72 o 
  10   4   8        1.30        1.62      3.48 o 
  11   4   8        0.03       -0.62      3.34 o 
  12   4   8        0.02        0.04      5.26 o 
   1   5   8     7419.00     8035.48     56.53 o 
   2   5   8      677.46      760.77      6.86 o 
   3   5   8     1102.15     1295.13     10.11 o 
   4   5   8        2.34       16.18      1.28 o 
   5   5   8      168.52      183.93      3.35 o 
   6   5   8       12.63       13.03      2.45 o 
   7   5   8        4.62        5.07      2.30 o 
   8   5   8        9.74        8.58      2.71 o 
   9   5   8        0.75        2.32      3.08 o 
  10   5   8        0.21       -0.88      3.43 o 
  11   5   8       11.86       10.87      5.18 o 
   0   6   8     3090.16     3491.86     33.79 o 
   1   6   8       79.19       99.29      2.00 o 
   2   6   8      562.01      589.65      5.62 o 
   3   6   8     1014.84     1034.69      8.30 o 
   4   6   8      562.31      564.93      4.40 o 
   5   6   8       34.34       23.11      1.71 o 
   6   6   8       17.84       23.37      2.15 o 
   7   6   8       34.26       46.51      3.58 o 
   8   6   8       35.31       38.50      3.06 o 
   9   6   8        7.43        6.32      3.02 o 
  10   6   8        9.08        6.63      4.27 o 
  11   6   8        3.78        5.65      3.69 o 
   1   7   8      344.77      353.88      4.63 o 
   2   7   8       17.27       22.39      2.12 o 
   3   7   8     1038.81     1094.61     11.23 o 
   4   7   8      398.00      428.97      4.16 o 
   5   7   8        1.49        1.01      1.20 o 
   6   7   8      276.73      298.53      4.12 o 
   7   7   8      477.08      549.16      6.16 o 
   8   7   8       84.93       99.98      4.16 o 
   9   7   8        5.61        6.90      3.08 o 
  10   7   8        2.34        0.32      3.68 o 
  11   7   8        0.80       -0.59      3.41 o 
   0   8   8      128.12      178.45      3.87 o 
   1   8   8      194.50      196.49      2.47 o 
   2   8   8     1024.10      967.79      8.44 o 
   3   8   8        5.15        4.59      2.77 o 
   4   8   8       64.31       81.40      2.40 o 
   5   8   8      168.75      154.39      3.97 o 
   6   8   8       11.60       19.00      2.75 o 
   7   8   8        3.78        2.32      2.14 o 
   8   8   8        5.74        6.30      2.92 o 
   9   8   8        4.87        6.07      3.28 o 
  10   8   8        0.63       -0.74      3.06 o 
  11   8   8        0.81        5.67      4.32 o 
   1   9   8      672.27      642.01      6.02 o 
   2   9   8      685.95      668.28      5.30 o 
   3   9   8       37.48       29.88      1.70 o 
   4   9   8        1.28       -0.32      1.31 o 
   5   9   8       35.39       30.43      3.92 o 
   6   9   8       56.95       45.24      2.07 o 
   7   9   8      226.29      276.92      5.45 o 
   8   9   8       32.57       30.38      3.12 o 
   9   9   8        0.49        1.19      3.25 o 
  10   9   8        3.10       -1.74      2.54 o 
  11   9   8        0.30       -3.88      4.85 o 
   0  10   8      299.58      226.28      3.96 o 
   1  10   8        5.38        2.81      1.87 o 
   2  10   8      138.81      174.97      2.85 o 
   3  10   8      185.81      254.82      3.32 o 
   4  10   8        9.93        9.96      1.58 o 
   5  10   8       86.87       87.55      5.08 o 
   6  10   8        6.27        9.03      1.50 o 
   7  10   8       14.08       10.69      2.28 o 
   8  10   8        1.23       -0.48      2.12 o 
   9  10   8        1.13        0.73      1.95 o 
  10  10   8        8.03        7.42      4.42 o 
  11  10   8        8.61       -2.74      7.33 o 
   1  11   8        7.26        9.43      1.97 o 
   2  11   8      844.94      783.46      7.21 o 
   3  11   8       39.15       42.40      2.32 o 
   4  11   8      151.70      171.55      5.13 o 
   5  11   8      206.18      167.68      4.57 o 
   6  11   8       20.50       18.33      2.76 o 
   7  11   8       16.11       13.40      2.20 o 
   8  11   8       14.22       17.68      3.01 o 
   9  11   8       26.08       24.30      5.75 o 
  10  11   8       10.46        5.73      5.69 o 
   0  12   8      354.94      370.10      6.66 o 
   1  12   8      409.24      392.44      5.04 o 
   2  12   8      583.54      567.27      6.14 o 
   3  12   8       26.91       40.43      2.79 o 
   4  12   8       47.24       44.23      2.56 o 
   5  12   8       82.70      121.70      3.79 o 
   6  12   8        0.67        0.05      2.52 o 
   7  12   8      120.71      120.93      5.53 o 
   8  12   8        1.39       -0.07      1.70 o 
   9  12   8        8.07        2.85      4.81 o 
  10  12   8        0.37        0.61      5.95 o 
   1  13   8       18.32       17.73      2.44 o 
   2  13   8        1.17       -0.85      1.76 o 
   3  13   8        7.43        5.72      2.06 o 
   4  13   8      340.76      379.59      5.04 o 
   5  13   8       51.23       41.56      2.68 o 
   6  13   8       26.62       25.57      2.00 o 
   7  13   8        0.63        3.87      2.40 o 
   8  13   8        3.11        0.38      4.07 o 
   9  13   8        3.68        4.43      5.01 o 
  10  13   8        1.14        5.93      6.30 o 
   0  14   8      283.06      284.54      6.27 o 
   1  14   8     1039.52     1107.39      9.82 o 
   2  14   8       11.64       15.36      2.35 o 
   3  14   8     1008.92     1075.98     10.45 o 
   4  14   8        5.05       10.27      2.56 o 
   5  14   8        4.33        5.29      1.94 o 
   6  14   8       17.59        8.56      2.47 o 
   7  14   8        6.51        7.38      2.59 o 
   8  14   8        1.17       -0.47      5.61 o 
   9  14   8        1.96        1.64      5.23 o 
   1  15   8      563.52      632.23      7.68 o 
   2  15   8      522.72      563.58      6.80 o 
   3  15   8       63.79       64.13      3.22 o 
   4  15   8        3.37        5.27      1.94 o 
   5  15   8        9.41        2.46      2.27 o 
   6  15   8        1.40        2.24      2.25 o 
   7  15   8       11.72        5.43      4.36 o 
   8  15   8        6.58        0.04      5.79 o 
   9  15   8        0.50       -2.08      5.50 o 
   0  16   8        3.26       14.27      7.11 o 
   1  16   8        0.36        2.08      2.40 o 
   2  16   8        6.96        7.53      2.72 o 
   3  16   8       26.81       39.75      3.07 o 
   4  16   8      145.04      137.45      5.16 o 
   5  16   8       20.53       19.55      2.91 o 
   6  16   8        0.89        3.78      4.79 o 
   7  16   8        1.68        0.57      4.41 o 
   8  16   8        0.88        3.37      5.62 o 
   1  17   8        0.22       -2.62      2.70 o 
   2  17   8       90.03       84.28      3.74 o 
   3  17   8       38.49       43.47      3.14 o 
   4  17   8        0.45        0.25      2.53 o 
   5  17   8       21.68       10.79      4.16 o 
   6  17   8        0.12        1.70      4.67 o 
   7  17   8       11.04        4.71      4.70 o 
   8  17   8        2.72        3.12      5.43 o 
   0  18   8        3.07        0.37      4.17 o 
   1  18   8        2.69       -1.11      2.77 o 
   2  18   8        2.38        6.20      2.35 o 
   3  18   8       13.74       18.90      2.62 o 
   4  18   8        1.91        1.60      1.99 o 
   5  18   8        2.34        2.47      4.26 o 
   6  18   8        3.26        6.59      5.53 o 
   7  18   8        0.53        0.70      4.74 o 
   1  19   8        0.21        2.86      3.01 o 
   2  19   8        0.38        1.52      2.67 o 
   3  19   8        0.01        0.96      2.55 o 
   4  19   8        7.93        2.80      3.80 o 
   5  19   8        0.75        3.27      4.09 o 
   6  19   8        1.02        7.02      6.16 o 
   7  19   8       15.13        8.14      5.52 o 
   0  20   8       15.12       11.38      4.58 o 
   1  20   8       50.86       69.11      4.59 o 
   2  20   8       28.00       34.31      3.36 o 
   3  20   8        6.40        3.10      2.88 o 
   4  20   8        3.95        1.16      3.83 o 
   5  20   8        7.46        1.52      3.98 o 
   6  20   8        0.65        2.38      4.34 o 
   1  21   8       29.16       21.30      4.47 o 
   2  21   8        8.71        8.56      3.37 o 
   3  21   8       12.62       12.54      4.21 o 
   4  21   8        0.71       -1.37      3.17 o 
   5  21   8        0.43        0.29      4.20 o 
   0  22   8        4.47        0.22      4.77 o 
   1  22   8        5.21        3.46      2.96 o 
   2  22   8        4.54        5.01      3.75 o 
   3  22   8        1.21       -1.58      4.94 o 
   4  22   8        0.62       -2.97      4.07 o 
   1  23   8        0.77        3.96      3.42 o 
   2  23   8       25.34       26.64      7.16 o 
   1   1   9      245.62      213.51      3.27 o 
   2   1   9     1281.03     1316.48      7.70 o 
   3   1   9     1049.29     1042.65      7.08 o 
   4   1   9      241.43      198.08      2.99 o 
   5   1   9     1408.67     1405.10      9.13 o 
   6   1   9     1722.12     1785.55     12.30 o 
   7   1   9       29.26       46.72      3.39 o 
   8   1   9       95.22      117.44      4.93 o 
   9   1   9      130.14      156.25      5.79 o 
  10   1   9        0.96        8.95      4.49 o 
  11   1   9        6.57        5.82      3.83 o 
  12   1   9        0.08        2.47      3.91 o 
   0   2   9     2909.84     3330.00     27.59 o 
   1   2   9      855.06      735.02      5.85 o 
   2   2   9     1266.59     1134.55      6.97 o 
   3   2   9      110.75       99.77      2.92 o 
   4   2   9     1655.66     1697.84      9.95 o 
   5   2   9      262.76      265.78      3.51 o 
   6   2   9        0.01       -1.99      2.05 o 
   7   2   9        9.10        9.58      2.86 o 
   8   2   9      232.31      236.86      5.83 o 
   9   2   9        0.37       -3.59      3.98 o 
  10   2   9        9.00        9.14      5.89 o 
  11   2   9       26.10       29.03      5.99 o 
  12   2   9        5.85        7.54      4.58 o 
   1   3   9     1446.36     1734.88     10.74 o 
   2   3   9     4369.46     4329.53     32.70 o 
   3   3   9      165.22      134.25      2.78 o 
   4   3   9      145.48      139.81      2.62 o 
   5   3   9        6.00        4.93      2.03 o 
   6   3   9      385.44      368.26      5.83 o 
   7   3   9       46.19       59.13      3.55 o 
   8   3   9        0.31        0.88      2.73 o 
   9   3   9       25.90       27.49      4.28 o 
  10   3   9       16.43       14.05      4.03 o 
  11   3   9        0.23       -2.33      3.78 o 
   0   4   9      826.46      948.13      9.17 o 
   1   4   9       99.15       84.71      3.38 o 
   2   4   9     1106.35     1110.56      9.78 o 
   3   4   9       86.29       75.01      2.95 o 
   4   4   9     1649.52     1680.42     10.17 o 
   5   4   9        3.77        8.72      1.69 o 
   6   4   9        0.05       -1.71      1.99 o 
   7   4   9       14.85        9.13      2.63 o 
   8   4   9        4.42        4.59      3.06 o 
   9   4   9        2.77        7.23      3.92 o 
  10   4   9        0.19       -2.85      3.02 o 
  11   4   9        7.32        7.80      3.74 o 
   1   5   9     1838.30     1681.35     11.41 o 
   2   5   9     3543.65     3373.14     23.05 o 
   3   5   9     4286.45     4583.06     29.57 o 
   4   5   9      749.34      725.09      6.28 o 
   5   5   9      301.20      282.11      3.48 o 
   6   5   9      364.65      348.35      4.78 o 
   7   5   9        4.34        3.57      2.51 o 
   8   5   9      152.68      143.75      5.62 o 
   9   5   9       31.12       27.59      3.94 o 
  10   5   9       21.52       16.56      5.95 o 
  11   5   9        7.32        8.33      3.62 o 
   0   6   9     3104.51     3275.82     32.15 o 
   1   6   9     3271.41     3396.86     24.60 o 
   2   6   9       83.91       90.71      3.20 o 
   3   6   9        5.69        3.31      2.21 o 
   4   6   9      397.38      397.17      7.93 o 
   5   6   9      362.43      365.13      3.94 o 
   6   6   9       75.13       73.11      2.56 o 
   7   6   9       41.22       53.59      2.87 o 
   8   6   9        3.23        1.04      2.55 o 
   9   6   9        4.39        4.52      3.12 o 
  10   6   9        0.49       -4.44      5.14 o 
  11   6   9       11.55       11.04      3.89 o 
   1   7   9      167.73      221.13      2.81 o 
   2   7   9     1011.61     1153.46      9.17 o 
   3   7   9      496.35      564.80      7.97 o 
   4   7   9      311.35      329.39      6.70 o 
   5   7   9        1.18        1.07      1.66 o 
   6   7   9      251.25      246.89      5.49 o 
   7   7   9      114.20       91.74      4.14 o 
   8   7   9       23.44       13.26      2.63 o 
   9   7   9       66.55       86.64      6.92 o 
  10   7   9        0.08       -0.61      2.60 o 
  11   7   9        0.20       -1.53      3.52 o 
   0   8   9     1066.52     1651.18     18.07 o 
   1   8   9       19.36       27.18      1.80 o 
   2   8   9       77.29       58.09      4.21 o 
   3   8   9     1067.57      976.63     10.36 o 
   4   8   9        0.01       -1.25      2.75 o 
   5   8   9      532.29      586.77      8.05 o 
   6   8   9       14.19       20.08      2.09 o 
   7   8   9      176.35      188.35      4.10 o 
   8   8   9      115.18      114.00      4.40 o 
   9   8   9       32.74       27.49      4.61 o 
  10   8   9        0.15        0.00      2.38 o 
  11   8   9        2.25        9.32      6.16 o 
   1   9   9      185.64      140.41      4.34 o 
   2   9   9      431.99      440.72      4.00 o 
   3   9   9      127.97      127.65      5.69 o 
   4   9   9      285.19      294.90      6.37 o 
   5   9   9        0.13        1.42      3.05 o 
   6   9   9       84.94      104.27      3.97 o 
   7   9   9      255.11      273.24      4.56 o 
   8   9   9       76.75       73.38      3.41 o 
   9   9   9        0.48        2.20      2.73 o 
  10   9   9        0.14       -0.12      4.72 o 
  11   9   9       10.26       -1.41      5.32 o 
   0  10   9       93.22       96.84      3.99 o 
   1  10   9       50.57       55.10      2.77 o 
   2  10   9      536.71      473.96      4.53 o 
   3  10   9      859.61      796.77      9.61 o 
   4  10   9      399.65      428.60      6.97 o 
   5  10   9       81.25       88.49      5.07 o 
   6  10   9        0.36        1.13      1.58 o 
   7  10   9        0.69        4.64      1.61 o 
   8  10   9        2.36        2.00      2.09 o 
   9  10   9        1.50        3.09      2.67 o 
  10  10   9        1.65        4.68      3.86 o 
   1  11   9      113.01       96.50      3.09 o 
   2  11   9      162.61      161.19      2.87 o 
   3  11   9      210.80      243.64      3.12 o 
   4  11   9        6.48       -0.90      2.89 o 
   5  11   9        2.37       -0.73      4.19 o 
   6  11   9       23.85       21.14      2.28 o 
   7  11   9       97.67       97.49      6.33 o 
   8  11   9        6.98        4.09      2.16 o 
   9  11   9        5.00        7.46      4.84 o 
  10  11   9        1.02       -7.65      8.35 o 
   0  12   9       57.76       59.39      2.68 o 
   1  12   9       93.52      138.09      3.31 o 
   2  12   9        7.17       13.43      2.49 o 
   3  12   9      100.64      117.25      2.72 o 
   4  12   9      176.52      169.85      3.24 o 
   5  12   9       62.67       59.18      4.98 o 
   6  12   9       55.29       55.70      3.23 o 
   7  12   9       45.39       30.23      4.06 o 
   8  12   9        4.92       -0.37      4.25 o 
   9  12   9        4.82        1.55      4.97 o 
  10  12   9        0.05       -1.59      5.20 o 
   1  13   9       40.57       53.47      3.19 o 
   2  13   9       84.68       89.87      3.41 o 
   3  13   9       30.39       45.24      2.32 o 
   4  13   9       28.32       37.50      2.10 o 
   5  13   9      192.88      199.51      7.32 o 
   6  13   9        6.48        4.96      1.31 o 
   7  13   9       36.90       33.55      5.94 o 
   8  13   9        6.97        2.65      4.82 o 
   9  13   9        2.42        9.10      5.90 o 
  10  13   9        0.17        7.48     17.79 o 
   0  14   9       60.89      112.63      9.53 o 
   1  14   9       80.02       91.88      3.69 o 
   2  14   9       81.07       75.52      3.38 o 
   3  14   9      109.79      137.68      3.51 o 
   4  14   9        0.24       -0.52      1.34 o 
   5  14   9        2.29        5.53      2.02 o 
   6  14   9       11.00       11.27      1.46 o 
   7  14   9        0.01       -2.07      4.19 o 
   8  14   9        6.51        2.71      4.84 o 
   9  14   9        2.23        0.08      6.13 o 
   1  15   9        0.86       -0.52      2.34 o 
   2  15   9       66.25       65.55      3.86 o 
   3  15   9      219.00      212.01      5.16 o 
   4  15   9        0.52        0.23      1.81 o 
   5  15   9       19.57       26.34      2.73 o 
   6  15   9        0.89        1.21      4.09 o 
   7  15   9        0.57        2.62      4.53 o 
   8  15   9        0.15        3.94      5.58 o 
   9  15   9        0.33       -6.28      6.28 o 
   0  16   9       95.40      100.29      8.84 o 
   1  16   9      131.14      122.61      3.94 o 
   2  16   9       50.24       58.69      3.24 o 
   3  16   9      180.94      204.49      4.70 o 
   4  16   9        3.25        5.07      2.33 o 
   5  16   9        0.28        0.05      1.66 o 
   6  16   9        4.07        2.23      4.33 o 
   7  16   9        3.15        4.74      5.14 o 
   8  16   9        0.84        3.38      4.75 o 
   1  17   9       29.72       43.94      2.64 o 
   2  17   9       64.75       79.50      3.41 o 
   3  17   9       48.46       53.90      3.22 o 
   4  17   9        0.71        2.41      1.96 o 
   5  17   9        0.37        1.04      4.21 o 
   6  17   9        9.35        5.73      4.95 o 
   7  17   9        2.19        1.93      4.52 o 
   8  17   9        0.32        0.56      4.70 o 
   0  18   9      152.61      193.17      9.41 o 
   1  18   9       49.37       50.20      4.22 o 
   2  18   9       12.97       19.60      3.21 o 
   3  18   9        0.01        2.92      2.42 o 
   4  18   9        1.23       -1.08      3.88 o 
   5  18   9        0.00        2.46      4.42 o 
   6  18   9        0.87       -0.78      5.61 o 
   7  18   9        0.90        3.91      5.48 o 
   1  19   9        5.97        1.01      2.53 o 
   2  19   9       24.98       22.09      3.85 o 
   3  19   9       14.18       13.39      3.45 o 
   4  19   9        1.06        0.06      3.10 o 
   5  19   9        0.89        2.07      4.17 o 
   6  19   9        5.33        3.53      5.61 o 
   0  20   9       15.21        6.54      5.53 o 
   1  20   9        9.90        0.06      3.15 o 
   2  20   9        9.68        2.09      2.52 o 
   3  20   9       10.90        4.67      3.71 o 
   4  20   9        9.83       10.06      4.15 o 
   5  20   9        4.68        3.21      4.08 o 
   6  20   9        0.12        3.27      4.27 o 
   1  21   9        1.77       -2.17      3.13 o 
   2  21   9       26.41       21.02      4.20 o 
   3  21   9        3.33        6.34      3.75 o 
   4  21   9        0.00       -0.47      3.88 o 
   5  21   9       16.14        7.64      4.83 o 
   0  22   9        2.18        9.01      5.46 o 
   1  22   9        5.62        4.60      3.36 o 
   2  22   9        2.35        3.61      4.23 o 
   3  22   9        0.02       -1.84      4.02 o 
   1  23   9        0.86        5.34      4.85 o 
   0   0  10     3369.58     3098.68     50.92 o 
   1   0  10      428.24      244.10      3.97 o 
   2   0  10      177.55      143.81      3.22 o 
   3   0  10      413.39      472.39      7.09 o 
   4   0  10     2706.18     2514.73     22.79 o 
   5   0  10       22.92       14.05      3.33 o 
   6   0  10      563.47      480.23      7.99 o 
   7   0  10     1480.74     1533.96     16.60 o 
   8   0  10       76.31       92.47      8.26 o 
   9   0  10       32.68       22.90      7.01 o 
  10   0  10       11.23       10.17      6.15 o 
  11   0  10       38.85       44.40      9.63 o 
   1   1  10     1365.31     1436.81     10.13 o 
   2   1  10     1105.42      971.61      6.44 o 
   3   1  10      577.67      590.80      5.88 o 
   4   1  10     1894.38     1643.66     11.21 o 
   5   1  10     1553.25     1475.73      9.77 o 
   6   1  10       13.03        6.02      2.69 o 
   7   1  10       89.51      104.82      5.15 o 
   8   1  10      134.13      150.69      5.86 o 
   9   1  10       49.25       35.80      4.10 o 
  10   1  10        4.61        1.42      3.42 o 
  11   1  10        0.42       -0.34      3.41 o 
   0   2  10      711.60      606.80      6.80 o 
   1   2  10        8.40        3.91      1.59 o 
   2   2  10      503.78      605.42      4.83 o 
   3   2  10      621.34      560.16      4.96 o 
   4   2  10      176.25      152.08      4.37 o 
   5   2  10        3.95        6.84      1.97 o 
   6   2  10      577.02      539.64      8.12 o 
   7   2  10      237.38      252.64      5.74 o 
   8   2  10       33.93       28.08      3.83 o 
   9   2  10       71.19       72.69      4.59 o 
  10   2  10       26.95       33.42      4.21 o 
  11   2  10        1.21        1.84      3.44 o 
   1   3  10     1710.53     1905.95     13.23 o 
   2   3  10      251.32      383.53      4.07 o 
   3   3  10     4332.00     4322.90     25.48 o 
   4   3  10      103.20       99.53      2.74 o 
   5   3  10       17.71       28.67      1.94 o 
   6   3  10      121.52      131.40      3.27 o 
   7   3  10      330.55      362.19      5.10 o 
   8   3  10      128.80      145.52      4.74 o 
   9   3  10       15.03       15.37      3.75 o 
  10   3  10        4.16        5.72      3.51 o 
  11   3  10        0.33       -3.40      3.45 o 
   0   4  10      155.03      147.84      4.63 o 
   1   4  10       36.32       14.09      1.69 o 
   2   4  10     1914.39     2283.26     16.10 o 
   3   4  10      600.63      557.76      6.54 o 
   4   4  10      214.38      207.06      3.29 o 
   5   4  10      274.19      278.01      4.73 o 
   6   4  10      252.58      294.93      4.42 o 
   7   4  10      109.03      127.64      3.98 o 
   8   4  10       44.48       41.55      3.54 o 
   9   4  10        8.00        8.28      3.66 o 
  10   4  10        8.59       -0.14      3.23 o 
  11   4  10        4.27       -0.99      3.46 o 
   1   5  10     5454.38     5681.36     38.52 o 
   2   5  10     5962.46     5813.25     37.31 o 
   3   5  10     1274.12     1351.78     11.83 o 
   4   5  10      494.25      537.14      6.90 o 
   5   5  10       47.76       41.27      2.08 o 
   6   5  10        0.49        0.69      2.03 o 
   7   5  10       80.17       75.17      3.44 o 
   8   5  10        2.63        2.90      3.16 o 
   9   5  10        2.36        4.96      3.23 o 
  10   5  10        1.50        1.16      3.72 o 
  11   5  10        4.27        6.84      4.32 o 
   0   6  10      161.05      171.15      4.17 o 
   1   6  10      344.70      342.48      4.89 o 
   2   6  10     1302.93     1349.32     10.35 o 
   3   6  10      458.67      494.37      5.65 o 
   4   6  10        7.63        3.46      2.06 o 
   5   6  10       31.73       36.93      1.60 o 
   6   6  10      248.88      263.48      4.42 o 
   7   6  10       41.23       43.52      3.20 o 
   8   6  10       21.18       24.09      2.85 o 
   9   6  10       79.06       87.48      4.35 o 
  10   6  10        4.31        3.11      4.15 o 
  11   6  10        1.44        4.33      3.90 o 
   1   7  10     1070.97     1371.11      9.61 o 
   2   7  10       24.86       30.58      2.13 o 
   3   7  10       31.45       79.25      3.14 o 
   4   7  10       15.74       15.64      3.60 o 
   5   7  10       11.43       16.26      2.71 o 
   6   7  10      242.20      228.79      3.55 o 
   7   7  10       27.21       27.59      3.12 o 
   8   7  10       26.30       15.29      2.89 o 
   9   7  10       18.31       16.74      3.64 o 
  10   7  10        5.92        5.02      3.76 o 
  11   7  10        0.04       -2.10      4.60 o 
   0   8  10        4.60        4.87      2.50 o 
   1   8  10      466.70      447.09      4.60 o 
   2   8  10      101.22       70.13      2.31 o 
   3   8  10     1098.23     1108.02     11.86 o 
   4   8  10       38.22       25.03      3.59 o 
   5   8  10       23.40       23.14      4.75 o 
   6   8  10       31.18       25.96      1.78 o 
   7   8  10       67.59       65.72      3.59 o 
   8   8  10        9.31        6.32      2.14 o 
   9   8  10        1.29        1.37      2.42 o 
  10   8  10        3.79        1.85      4.04 o 
  11   8  10        3.59       -1.67      5.01 o 
   1   9  10      179.37      171.87      3.80 o 
   2   9  10       95.08       82.20      3.83 o 
   3   9  10       91.34      133.57      4.99 o 
   4   9  10       54.04       64.03      4.75 o 
   5   9  10        3.64        3.59      4.06 o 
   6   9  10       51.90       35.61      3.46 o 
   7   9  10       68.65       65.70      3.38 o 
   8   9  10        0.00       -0.02      2.03 o 
   9   9  10       23.00       23.93      3.40 o 
  10   9  10        3.20       -1.40      4.22 o 
  11   9  10        1.06        2.30      4.99 o 
   0  10  10        6.56        8.95      2.87 o 
   1  10  10        9.87       28.69      1.36 o 
   2  10  10        1.19        0.29      0.99 o 
   3  10  10        6.83        4.15      3.29 o 
   4  10  10        0.44       -3.34      3.40 o 
   5  10  10      321.55      382.46      8.09 o 
   6  10  10       28.60       29.66      5.27 o 
   7  10  10       27.13       23.89      2.92 o 
   8  10  10       56.70       54.96      4.50 o 
   9  10  10        2.68        1.24      3.34 o 
  10  10  10        1.17       11.62      6.54 o 
   1  11  10       84.31       77.03      2.95 o 
   2  11  10       15.88        8.13      1.66 o 
   3  11  10      292.92      314.51      7.08 o 
   4  11  10       71.41       58.66      5.16 o 
   5  11  10      100.04       96.58      5.76 o 
   6  11  10      111.09      107.13      7.19 o 
   7  11  10       46.77       36.42      8.01 o 
   8  11  10       16.88       18.12      5.24 o 
   9  11  10        2.72        7.78      6.04 o 
  10  11  10        2.68        7.58      7.04 o 
   0  12  10     1246.94     1285.91     12.86 o 
   1  12  10      126.36      107.91      3.44 o 
   2  12  10      362.68      305.21      4.13 o 
   3  12  10       40.24       66.66      4.54 o 
   4  12  10        4.94        4.56      3.68 o 
   5  12  10       47.42       44.01      4.72 o 
   6  12  10       18.55       21.00      5.54 o 
   7  12  10       36.71       32.87      6.94 o 
   8  12  10        0.35        1.46      4.65 o 
   9  12  10        1.27       -4.94      5.70 o 
  10  12  10        6.31       -1.84      5.93 o 
   1  13  10       17.32       18.84      2.53 o 
   2  13  10      241.00      236.49      4.41 o 
   3  13  10       12.34       17.17      2.10 o 
   4  13  10        3.16        1.56      3.55 o 
   5  13  10        3.04        6.66      4.28 o 
   6  13  10        3.72       -0.04      3.41 o 
   7  13  10        2.25       -0.36      4.54 o 
   8  13  10        0.03        0.05      4.21 o 
   9  13  10        3.56        5.27      6.50 o 
   0  14  10     2614.13     2608.23     39.68 o 
   1  14  10      259.79      280.44      4.71 o 
   2  14  10      203.13      215.64      4.25 o 
   3  14  10       46.61       56.73      2.70 o 
   4  14  10       37.87       33.28      4.36 o 
   5  14  10       26.38       22.38      4.75 o 
   6  14  10        5.13       -1.06      3.73 o 
   7  14  10        1.16        2.95      4.36 o 
   8  14  10       12.66        2.87      5.00 o 
   9  14  10        3.77        2.95      6.21 o 
   1  15  10        6.01        5.95      2.27 o 
   2  15  10        1.11        3.45      1.86 o 
   3  15  10      119.52      125.88      3.67 o 
   4  15  10        1.85        1.04      1.26 o 
   5  15  10        1.87       -0.54      4.41 o 
   6  15  10       17.58       15.20      6.19 o 
   7  15  10        1.25       -1.29      5.27 o 
   8  15  10        2.21        0.91      4.70 o 
   9  15  10        0.24        4.51      6.23 o 
   0  16  10       59.49       39.89      6.96 o 
   1  16  10       11.45       26.25      3.02 o 
   2  16  10       30.52       34.90      2.49 o 
   3  16  10        0.86        4.17      2.20 o 
   4  16  10        0.12        0.47      1.57 o 
   5  16  10        5.09        0.95      4.54 o 
   6  16  10       17.48       13.33      5.03 o 
   7  16  10        3.89        0.30      4.61 o 
   8  16  10        0.45        5.08      5.58 o 
   1  17  10       80.41       79.22      4.53 o 
   2  17  10       13.56        9.07      2.64 o 
   3  17  10        0.08        1.65      1.93 o 
   4  17  10        3.01        1.53      1.84 o 
   5  17  10       27.68       10.03      4.80 o 
   6  17  10       37.47       13.73      7.68 o 
   7  17  10        2.46       -1.63      4.87 o 
   8  17  10       10.30       11.18      6.23 o 
   0  18  10       59.57       64.68      8.73 o 
   1  18  10        0.16       -0.38      1.69 o 
   2  18  10        1.71        3.13      2.87 o 
   3  18  10        4.10        0.32      1.92 o 
   4  18  10        3.87        8.57      3.79 o 
   5  18  10        0.07        2.72      4.87 o 
   6  18  10        3.42        4.07      5.27 o 
   7  18  10        0.14        5.56      5.59 o 
   1  19  10       67.13       65.81      8.48 o 
   2  19  10        1.54        3.41      2.58 o 
   3  19  10        5.06        2.19      3.37 o 
   4  19  10        0.00        4.67      3.67 o 
   5  19  10        2.07        4.02      4.58 o 
   6  19  10       10.18        6.53      5.64 o 
   0  20  10       28.21       25.13      7.17 o 
   1  20  10       27.79       20.77      4.08 o 
   2  20  10        8.81        8.52      2.92 o 
   3  20  10        0.45       -3.36      3.61 o 
   4  20  10       13.73        5.84      4.02 o 
   5  20  10        7.23        5.19      4.63 o 
   1  21  10       28.55       23.75      5.05 o 
   2  21  10        0.99       -0.28      4.75 o 
   3  21  10        7.37       10.02      5.07 o 
   4  21  10        1.51        3.24      5.08 o 
   0  22  10        2.01        3.72      6.22 o 
   1  22  10        0.49        3.12      4.00 o 
   2  22  10       42.58       43.52      8.28 o 
   3  22  10        5.90        7.69      4.84 o 
   1   1  11      192.52      222.47      3.55 o 
   2   1  11      215.32      247.01      3.56 o 
   3   1  11     2472.67     2568.88     16.11 o 
   4   1  11      320.83      385.40      6.01 o 
   5   1  11      226.62      239.57      4.31 o 
   6   1  11     1504.29     1505.70     11.34 o 
   7   1  11     1747.53     1733.79     13.47 o 
   8   1  11      324.68      316.15      6.05 o 
   9   1  11       17.61       17.06      3.84 o 
  10   1  11       31.97       49.08      4.61 o 
  11   1  11        0.67       -0.57      3.28 o 
   0   2  11     5161.79     5188.86     43.85 o 
   1   2  11       78.63      145.43      3.06 o 
   2   2  11       32.58       29.95      2.36 o 
   3   2  11      121.64       95.40      2.36 o 
   4   2  11      626.54      614.93      5.69 o 
   5   2  11      202.04      224.29      4.14 o 
   6   2  11      686.36      628.84      7.66 o 
   7   2  11      446.94      482.16      7.54 o 
   8   2  11        2.97        4.92      3.00 o 
   9   2  11        8.19        1.50      3.00 o 
  10   2  11        0.01       -1.02      3.12 o 
  11   2  11        5.15        4.77      3.62 o 
   1   3  11      400.27      527.66      5.26 o 
   2   3  11       17.68       14.73      1.60 o 
   3   3  11      365.75      329.51      3.72 o 
   4   3  11      144.07      105.23      3.28 o 
   5   3  11      130.24      132.80      4.00 o 
   6   3  11       28.73       34.83      2.76 o 
   7   3  11       51.58       65.40      4.38 o 
   8   3  11       17.97       19.95      3.29 o 
   9   3  11       81.97       88.00      5.20 o 
  10   3  11        6.03        8.05      3.68 o 
  11   3  11        7.43       10.39      3.75 o 
   0   4  11     4719.23     4575.21     39.88 o 
   1   4  11     2970.02     3019.97     18.81 o 
   2   4  11       16.20       50.47      1.89 o 
   3   4  11      139.88      122.90      3.01 o 
   4   4  11      290.12      323.74      3.36 o 
   5   4  11       42.69       54.71      2.88 o 
   6   4  11      107.28      107.46      3.09 o 
   7   4  11       15.02       16.90      3.27 o 
   8   4  11        2.12       10.87      3.09 o 
   9   4  11        0.20        2.66      3.40 o 
  10   4  11        1.38        2.51      3.41 o 
  11   4  11       11.17        6.50      3.83 o 
   1   5  11     1391.56     1561.31     10.43 o 
   2   5  11      549.19      590.23      6.08 o 
   3   5  11       59.80      102.57      3.95 o 
   4   5  11      747.50      764.18      8.78 o 
   5   5  11      657.82      596.46      5.49 o 
   6   5  11       45.52       55.93      2.98 o 
   7   5  11      123.72      111.67      3.69 o 
   8   5  11       48.23       45.40      4.21 o 
   9   5  11       19.62       25.49      3.61 o 
  10   5  11        0.81        1.41      3.73 o 
  11   5  11        4.58        6.83      3.90 o 
   0   6  11       82.13       40.20      3.38 o 
   1   6  11     2644.46     2858.92     17.92 o 
   2   6  11        8.22        1.58      2.02 o 
   3   6  11      365.37      372.48      5.87 o 
   4   6  11      508.36      505.58      6.15 o 
   5   6  11      727.62      746.92     10.44 o 
   6   6  11       25.05       19.41      2.26 o 
   7   6  11      157.47      164.84      4.27 o 
   8   6  11        0.30        0.58      2.28 o 
   9   6  11        0.06       -0.47      3.07 o 
  10   6  11       38.25       29.19      6.91 o 
  11   6  11        0.03        0.17      4.82 o 
   1   7  11       76.58       43.64      1.95 o 
   2   7  11      155.40      152.85      3.25 o 
   3   7  11      355.33      340.83      5.14 o 
   4   7  11        0.35        3.49      2.00 o 
   5   7  11       37.19       25.43      4.32 o 
   6   7  11       62.59       82.69      3.06 o 
   7   7  11       28.45       32.44      2.63 o 
   8   7  11       51.01       46.93      3.44 o 
   9   7  11        0.48        1.11      2.43 o 
  10   7  11       31.52       30.17      8.88 o 
  11   7  11        8.50        6.35      5.36 o 
   0   8  11        7.32       19.44      6.62 o 
   1   8  11      155.87      102.84      2.40 o 
   2   8  11      155.44      188.14      3.49 o 
   3   8  11        0.40       -0.16      1.77 o 
   4   8  11       37.93       32.18      4.29 o 
   5   8  11      301.42      309.59      9.08 o 
   6   8  11      215.36      248.16      7.19 o 
   7   8  11      409.40      389.41     10.21 o 
   8   8  11       92.43      107.51      3.65 o 
   9   8  11        2.83        5.88      2.40 o 
  10   8  11        0.17       -1.53      4.68 o 
  11   8  11        1.06        1.08      5.03 o 
   1   9  11      343.88      323.22      5.01 o 
   2   9  11       69.65       64.24      4.69 o 
   3   9  11       11.45        8.96      3.34 o 
   4   9  11      753.72      760.87     10.28 o 
   5   9  11      136.38      140.63      6.99 o 
   6   9  11       82.55      107.48      9.13 o 
   7   9  11       28.62       23.31      4.56 o 
   8   9  11        3.31        1.96      1.52 o 
   9   9  11       16.56        6.23      4.90 o 
  10   9  11       19.10        7.90      4.53 o 
   0  10  11      261.15      289.16      6.25 o 
   1  10  11      186.96      198.59      3.18 o 
   2  10  11      313.46      379.77      6.98 o 
   3  10  11       35.48       32.77      4.04 o 
   4  10  11        0.36        0.13      4.02 o 
   5  10  11      100.71      113.79      6.19 o 
   6  10  11      163.53      196.29      6.89 o 
   7  10  11        0.85        1.88      4.28 o 
   8  10  11        1.69        0.70      3.46 o 
   9  10  11        2.68        3.52      3.37 o 
  10  10  11       20.96       10.12      7.33 o 
   1  11  11      787.07      839.89      8.00 o 
   2  11  11       29.55       29.41      2.13 o 
   3  11  11        0.64        3.30      3.25 o 
   4  11  11      392.32      387.59      7.57 o 
   5  11  11       24.09       16.72      4.61 o 
   6  11  11       27.41       25.49      5.32 o 
   7  11  11       18.83       11.05      5.34 o 
   8  11  11        2.75        3.60      5.04 o 
   9  11  11        0.20       -0.42      5.21 o 
  10  11  11        0.41        1.50      6.66 o 
   0  12  11       52.43       37.32      2.81 o 
   1  12  11       26.59       34.11      2.57 o 
   2  12  11      373.06      324.80      4.37 o 
   3  12  11        7.15        1.06      3.80 o 
   4  12  11       26.29       28.65      4.46 o 
   5  12  11       14.00       11.34      4.16 o 
   6  12  11        6.70        8.00      5.76 o 
   7  12  11        0.70       -0.45      4.92 o 
   8  12  11       15.35        3.22      5.77 o 
   9  12  11        0.01        2.85      6.34 o 
  10  12  11        0.98        0.03      7.98 o 
   1  13  11       84.66       79.10      3.77 o 
   2  13  11        2.02       -1.52      1.52 o 
   3  13  11      104.11      131.04      6.66 o 
   4  13  11      133.73      149.41      6.99 o 
   5  13  11        0.30        3.69      4.31 o 
   6  13  11       11.73       21.26      4.78 o 
   7  13  11        2.57        4.06      5.54 o 
   8  13  11        0.31        0.47      4.02 o 
   9  13  11        0.17        1.08      6.53 o 
   0  14  11       12.79       15.12      3.00 o 
   1  14  11      333.87      347.87      5.72 o 
   2  14  11       59.12       51.14      2.65 o 
   3  14  11        8.86       16.70      3.76 o 
   4  14  11       25.96       16.40      4.99 o 
   5  14  11        3.16        7.76      4.63 o 
   6  14  11       32.63       21.51      4.91 o 
   7  14  11        1.02        1.96      5.36 o 
   8  14  11        8.89        3.33      5.53 o 
   9  14  11        1.67        5.34      7.80 o 
   1  15  11        0.55       -0.07      1.60 o 
   2  15  11       15.02       12.72      2.65 o 
   3  15  11        3.05        2.29      1.56 o 
   4  15  11        1.13       11.70      4.07 o 
   5  15  11       11.20       14.31      4.65 o 
   6  15  11        1.20        3.59      4.82 o 
   7  15  11        0.63        4.26      4.79 o 
   8  15  11        0.07        2.02      5.37 o 
   0  16  11       11.55        8.76      5.31 o 
   1  16  11       29.76       21.04      3.09 o 
   2  16  11      137.33      178.98      4.41 o 
   3  16  11       43.33       33.23      2.88 o 
   4  16  11        3.27        2.17      3.85 o 
   5  16  11        4.35        4.41      5.30 o 
   6  16  11        1.97       -2.74      4.62 o 
   7  16  11        4.90       -3.65      4.85 o 
   8  16  11        9.25        4.73      5.51 o 
   1  17  11        0.01       -0.05      2.00 o 
   2  17  11       15.40       25.33      2.55 o 
   3  17  11       19.24       17.31      3.27 o 
   4  17  11       23.52       23.13      5.89 o 
   5  17  11       14.91        7.39      5.62 o 
   6  17  11        2.94        8.53      7.64 o 
   7  17  11        0.26        1.96      5.03 o 
   0  18  11       12.56        7.51      5.82 o 
   1  18  11       31.38       23.87      2.97 o 
   2  18  11       82.27       86.11      4.97 o 
   3  18  11        8.80       -0.43      3.14 o 
   4  18  11        0.79       -0.35      3.18 o 
   5  18  11        4.03        3.32      4.91 o 
   6  18  11        2.23        2.53      5.42 o 
   7  18  11        3.82        6.38      6.29 o 
   1  19  11        4.34        9.78      3.20 o 
   2  19  11        0.34       -1.36      1.92 o 
   3  19  11        0.04       -2.52      4.09 o 
   4  19  11        5.66        2.52      4.09 o 
   5  19  11        0.30       -2.44      4.00 o 
   6  19  11        0.63        1.59      5.86 o 
   0  20  11        3.97        1.15      4.76 o 
   1  20  11        0.01        5.96      3.43 o 
   2  20  11       20.49       21.43      6.87 o 
   3  20  11        9.96        8.24      4.60 o 
   4  20  11        0.00        1.25      4.24 o 
   5  20  11        0.03        1.69      3.89 o 
   1  21  11        6.85        7.90      5.90 o 
   2  21  11        3.65        3.48      4.54 o 
   3  21  11        3.60        0.01      4.59 o 
   4  21  11        6.95        6.36      4.73 o 
   0  22  11       19.15       17.96      6.26 o 
   1  22  11        0.16       -1.15      3.61 o 
   2  22  11        3.84        9.97      5.90 o 
   0   0  12      464.11      705.62     18.72 o 
   1   0  12     5194.35     4676.32     40.36 o 
   2   0  12       16.64       48.97      4.22 o 
   3   0  12       55.40       70.84      3.73 o 
   4   0  12      196.50      266.12      9.89 o 
   5   0  12     1285.91     1399.64     16.02 o 
   6   0  12      123.42       92.55      5.78 o 
   7   0  12        2.20        3.78      3.92 o 
   8   0  12      173.56      118.45      9.58 o 
   9   0  12      207.68      286.00      8.93 o 
  10   0  12       19.16       24.32      5.18 o 
  11   0  12       33.28       35.57      6.58 o 
   1   1  12      150.79      142.93      3.01 o 
   2   1  12      861.64      886.58      7.59 o 
   3   1  12     1676.76     1668.49     11.05 o 
   4   1  12      180.97      151.03      3.85 o 
   5   1  12       36.95       55.52      3.82 o 
   6   1  12        4.68        1.56      2.59 o 
   7   1  12      151.08      152.96      4.30 o 
   8   1  12        5.95       13.25      3.32 o 
   9   1  12       92.12       95.14      4.83 o 
  10   1  12        2.50        2.28      3.37 o 
  11   1  12       17.73       10.66      4.38 o 
   0   2  12      134.74      135.55      4.10 o 
   1   2  12      476.21      363.55      4.42 o 
   2   2  12       78.63       60.87      2.55 o 
   3   2  12      607.68      508.57      4.79 o 
   4   2  12      679.65      753.47      7.12 o 
   5   2  12      364.99      365.36      5.29 o 
   6   2  12       27.79       14.44      2.70 o 
   7   2  12      229.66      224.59      5.53 o 
   8   2  12        0.53        4.08      2.88 o 
   9   2  12       31.04       29.08      4.49 o 
  10   2  12        0.30        3.05      3.46 o 
  11   2  12       20.32       21.20      4.57 o 
   1   3  12     2407.64     2705.34     18.05 o 
   2   3  12      228.54      160.11      3.12 o 
   3   3  12      129.90      102.66      2.27 o 
   4   3  12      468.08      521.24      5.12 o 
   5   3  12      316.95      345.60      4.45 o 
   6   3  12        1.13        2.73      2.05 o 
   7   3  12       86.80       61.94      3.81 o 
   8   3  12       68.52       72.78      3.69 o 
   9   3  12      119.88      136.61      5.42 o 
  10   3  12        0.64        1.16      3.45 o 
  11   3  12       18.33       18.60      4.81 o 
   0   4  12     2627.73     3130.65     28.29 o 
   1   4  12       32.81       33.96      2.12 o 
   2   4  12       60.79       80.02      2.29 o 
   3   4  12        5.43        7.13      1.17 o 
   4   4  12       83.72       60.13      1.86 o 
   5   4  12      564.77      532.48      6.24 o 
   6   4  12      524.02      455.05      6.27 o 
   7   4  12       55.18       46.86      3.47 o 
   8   4  12       29.25       43.59      3.50 o 
   9   4  12        1.74       -2.72      3.94 o 
  10   4  12        3.63        2.08      3.51 o 
  11   4  12        0.15        3.23      3.73 o 
   1   5  12        9.22       11.91      1.43 o 
   2   5  12       75.54       66.49      3.46 o 
   3   5  12      105.51      106.28      3.49 o 
   4   5  12     1395.04     1348.05     12.92 o 
   5   5  12       49.62       57.56      1.74 o 
   6   5  12       11.03        4.85      2.66 o 
   7   5  12       94.51      115.51      3.92 o 
   8   5  12      176.99      177.39      5.13 o 
   9   5  12        0.01        4.35      2.84 o 
  10   5  12       55.91       49.38      9.20 o 
  11   5  12        0.23        0.50      4.64 o 
   0   6  12      136.90      178.31      4.41 o 
   1   6  12      325.89      292.17      5.38 o 
   2   6  12       12.79        3.92      2.05 o 
   3   6  12     1058.71     1085.80     10.17 o 
   4   6  12       11.75       11.95      2.80 o 
   5   6  12        3.29        3.86      2.68 o 
   6   6  12       52.10       67.71      3.50 o 
   7   6  12        5.35        7.96      1.62 o 
   8   6  12       32.62       29.03      2.97 o 
   9   6  12        0.07        0.01      2.75 o 
  10   6  12        0.07       -0.80      4.07 o 
  11   6  12        0.55        0.53      3.96 o 
   1   7  12        5.15        2.33      1.40 o 
   2   7  12      103.82      128.41      3.55 o 
   3   7  12        0.15        0.69      1.76 o 
   4   7  12        0.22        1.43      2.95 o 
   5   7  12       60.47       86.21      5.94 o 
   6   7  12       74.96       70.76      5.66 o 
   7   7  12       14.38       11.93      2.47 o 
   8   7  12       66.40       57.09      4.91 o 
   9   7  12        0.64        2.11      2.83 o 
  10   7  12        6.09        5.01      4.50 o 
  11   7  12        0.20        0.66      4.50 o 
   0   8  12      350.04      240.49      4.50 o 
   1   8  12      747.06      745.15      6.54 o 
   2   8  12      100.36      115.06      3.26 o 
   3   8  12       41.47       45.30      2.94 o 
   4   8  12      188.91      183.42      6.40 o 
   5   8  12       12.24       12.22      5.08 o 
   6   8  12        2.97        1.42      4.99 o 
   7   8  12        9.99        7.77      3.73 o 
   8   8  12       42.93       46.94      7.33 o 
   9   8  12        5.81        5.08      4.43 o 
  10   8  12        3.64        6.32      5.20 o 
   1   9  12        0.65       -1.21      1.21 o 
   2   9  12     1166.47     1017.18      8.75 o 
   3   9  12       66.35       61.36      5.43 o 
   4   9  12      188.36      227.70      7.79 o 
   5   9  12       75.73       82.86      5.34 o 
   6   9  12       99.96       87.32      6.42 o 
   7   9  12      123.34      139.35     10.28 o 
   8   9  12        1.79        3.12      4.57 o 
   9   9  12       41.64       37.89      5.93 o 
  10   9  12        0.13        0.40      4.15 o 
   0  10  12       42.86       42.12      3.98 o 
   1  10  12        0.40       -0.27      1.93 o 
   2  10  12       11.78       10.91      3.37 o 
   3  10  12        5.83        7.46      3.88 o 
   4  10  12      150.43      146.91      6.49 o 
   5  10  12        0.27        0.22      3.51 o 
   6  10  12      249.14      289.60      8.93 o 
   7  10  12       39.85       42.62      5.73 o 
   8  10  12        8.14        4.55      6.47 o 
   9  10  12        7.85       12.57      6.84 o 
  10  10  12        0.73       13.75      8.28 o 
   1  11  12      136.93      134.61      2.73 o 
   2  11  12        7.68        3.26      3.79 o 
   3  11  12       69.64       83.03      5.64 o 
   4  11  12      400.61      356.26      8.86 o 
   5  11  12      114.45      135.65      6.28 o 
   6  11  12       30.37       34.82      6.01 o 
   7  11  12       11.47       13.89      7.31 o 
   8  11  12        8.86        9.53      5.93 o 
   9  11  12        1.96        1.76      5.87 o 
  10  11  12        0.39        4.90      7.88 o 
   0  12  12      168.69      159.85      3.95 o 
   1  12  12     1395.93     1440.22     11.54 o 
   2  12  12       45.43       25.04      1.49 o 
   3  12  12      585.66      662.87      9.14 o 
   4  12  12       27.95       32.62      5.09 o 
   5  12  12       52.80       50.85      5.90 o 
   6  12  12        0.00       -0.84      4.07 o 
   7  12  12        3.79        4.45      5.22 o 
   8  12  12        0.51       -1.16      6.62 o 
   9  12  12        2.36       -2.52      6.50 o 
   1  13  12        2.48        2.70      2.32 o 
   2  13  12      181.04      180.88      3.36 o 
   3  13  12       26.91       33.21      5.18 o 
   4  13  12       71.18       60.54      6.05 o 
   5  13  12        2.38        2.03      4.08 o 
   6  13  12        4.44        0.00      3.52 o 
   7  13  12        6.40        4.43      5.07 o 
   8  13  12        3.84        7.19      6.09 o 
   9  13  12        1.69       -0.75      5.17 o 
   0  14  12        0.47        0.59      2.25 o 
   1  14  12      155.14      152.08      4.02 o 
   2  14  12      433.92      430.92      5.91 o 
   3  14  12       41.83       49.60      4.70 o 
   4  14  12        9.98       27.84      4.39 o 
   5  14  12        2.05       -0.38      3.25 o 
   6  14  12        0.66        0.00      4.02 o 
   7  14  12        0.38       -0.31      3.71 o 
   8  14  12        0.63       -6.98      6.98 o 
   9  14  12        0.54        4.35      7.47 o 
   1  15  12      134.90      134.72      5.36 o 
   2  15  12       80.76       74.66      3.15 o 
   3  15  12        0.02       -0.47      3.49 o 
   4  15  12       16.98       24.91      4.47 o 
   5  15  12        1.96        0.20      3.91 o 
   6  15  12        3.41        1.99      4.46 o 
   7  15  12        0.53        0.69      4.09 o 
   8  15  12        9.20        8.12      5.52 o 
   0  16  12       97.71      102.58      7.58 o 
   1  16  12        0.18       -1.20      1.86 o 
   2  16  12        0.93        1.36      1.92 o 
   3  16  12      129.98      145.19      5.85 o 
   4  16  12        0.64        2.73      4.05 o 
   5  16  12        9.56        4.68      5.05 o 
   6  16  12       14.49        7.68      5.09 o 
   7  16  12        0.33        3.23      5.81 o 
   8  16  12        0.26       -2.24      5.76 o 
   1  17  12       23.42       26.29      3.22 o 
   2  17  12        1.85        1.05      1.85 o 
   3  17  12        2.94        3.38      3.26 o 
   4  17  12        9.25        4.61      4.82 o 
   5  17  12        4.19        0.00      4.34 o 
   6  17  12        0.44        1.66      5.26 o 
   7  17  12       11.97       -0.26      4.11 o 
   0  18  12        8.27        4.68      5.52 o 
   1  18  12        1.35       -1.19      2.37 o 
   2  18  12        0.22       -0.82      2.02 o 
   3  18  12       17.03       15.82      3.69 o 
   4  18  12       14.77       18.39      4.94 o 
   5  18  12        0.89        7.00      5.51 o 
   6  18  12        3.32        1.51      5.53 o 
   1  19  12       18.52       12.71      3.03 o 
   2  19  12       21.04       18.95      4.72 o 
   3  19  12        0.06       -1.21      3.09 o 
   4  19  12        6.98        5.56      4.89 o 
   5  19  12       44.30       66.99      7.97 o 
   6  19  12        9.11       11.28      7.52 o 
   0  20  12        2.43        6.12      4.55 o 
   1  20  12       13.97       14.31      5.40 o 
   2  20  12        2.54        2.32      4.79 o 
   3  20  12        1.03        3.39      5.24 o 
   4  20  12        0.16        2.68      3.55 o 
   5  20  12        0.32        1.10      5.05 o 
   1  21  12       28.82       38.71      8.17 o 
   2  21  12        4.86        1.44      5.47 o 
   3  21  12        3.25        2.66      4.65 o 
   4  21  12        0.07       -3.68      6.85 o 
   0  22  12       42.26       25.31      9.37 o 
   1  22  12       73.45      109.68     10.78 o 
   2  22  12        1.51        6.77      6.29 o 
   1   1  13      129.06      125.80      3.53 o 
   2   1  13      700.15      618.33      6.34 o 
   3   1  13      597.24      545.24      5.11 o 
   4   1  13      962.50     1069.65      9.02 o 
   5   1  13      166.76      165.43      3.87 o 
   6   1  13     2007.62     2095.95     16.51 o 
   7   1  13        8.67       11.39      3.29 o 
   8   1  13      427.13      437.62      6.14 o 
   9   1  13        0.03        1.05      3.20 o 
  10   1  13       19.22       10.81      4.18 o 
  11   1  13       11.81       13.18      4.62 o 
   0   2  13       13.88        1.82      2.13 o 
   1   2  13      970.00      905.95      7.84 o 
   2   2  13      901.76     1138.92      9.11 o 
   3   2  13      110.40      126.48      2.93 o 
   4   2  13      185.20      173.18      3.64 o 
   5   2  13      100.03       86.61      3.82 o 
   6   2  13      129.23      145.29      5.07 o 
   7   2  13      135.76      136.05      4.80 o 
   8   2  13       48.27       61.64      3.67 o 
   9   2  13       64.38       77.15      4.48 o 
  10   2  13        0.71        1.89      3.18 o 
  11   2  13        0.11       -2.05      3.64 o 
   1   3  13       11.96        8.66      1.93 o 
   2   3  13       13.65       22.86      1.84 o 
   3   3  13      195.47      189.94      3.30 o 
   4   3  13      403.41      387.08      4.57 o 
   5   3  13       33.08       27.89      3.15 o 
   6   3  13      299.79      281.73      4.72 o 
   7   3  13        0.41        0.95      2.86 o 
   8   3  13        5.08        3.38      2.79 o 
   9   3  13       49.60       57.09      4.24 o 
  10   3  13        1.53        1.47      3.23 o 
  11   3  13        6.19        7.40      4.12 o 
   0   4  13     1167.06     1561.43     15.30 o 
   1   4  13       81.42       65.48      2.86 o 
   2   4  13      257.26      319.53      3.90 o 
   3   4  13      111.93       72.55      1.90 o 
   4   4  13        0.10        0.75      1.13 o 
   5   4  13       50.51       49.64      2.31 o 
   6   4  13       30.10       17.76      3.06 o 
   7   4  13       26.02       20.50      2.95 o 
   8   4  13      115.31      150.55      5.40 o 
   9   4  13        6.27        6.70      3.51 o 
  10   4  13        4.32        3.93      3.25 o 
  11   4  13        1.44       -1.44      4.54 o 
   1   5  13      364.50      421.19      4.28 o 
   2   5  13     1373.53     1397.07      9.40 o 
   3   5  13      328.71      296.95      5.23 o 
   4   5  13        9.58        1.26      3.32 o 
   5   5  13       56.04       74.44      4.37 o 
   6   5  13       14.61       11.37      2.35 o 
   7   5  13       60.58       55.46      4.07 o 
   8   5  13        0.35       -2.39      2.39 o 
   9   5  13       44.15       43.24      5.39 o 
  10   5  13        1.90        1.38      3.72 o 
  11   5  13        0.43        4.97      4.86 o 
   0   6  13       83.88      115.75      4.56 o 
   1   6  13       88.13       62.13      2.17 o 
   2   6  13       17.30       10.55      2.65 o 
   3   6  13       23.11       21.17      2.61 o 
   4   6  13      129.75      145.35      5.08 o 
   5   6  13       10.93        8.44      3.64 o 
   6   6  13       13.00        6.68      4.83 o 
   7   6  13       96.57       87.59      3.45 o 
   8   6  13      108.48       95.29      4.76 o 
   9   6  13        3.08        3.13      2.12 o 
  10   6  13        3.96        0.58      4.33 o 
  11   6  13        0.01       -0.29      4.47 o 
   1   7  13      720.20      770.61      6.60 o 
   2   7  13      354.70      340.10      4.71 o 
   3   7  13       48.83       70.75      3.40 o 
   4   7  13       18.68       14.05      3.20 o 
   5   7  13      220.99      251.57      6.57 o 
   6   7  13        6.05        2.59      5.33 o 
   7   7  13       63.53       63.86      6.30 o 
   8   7  13      242.05      266.65      8.65 o 
   9   7  13       11.44       11.53      4.90 o 
  10   7  13        0.42       -0.47      5.15 o 
   0   8  13       37.19       19.91      2.85 o 
   1   8  13       92.53       72.28      2.24 o 
   2   8  13      202.71      186.74      4.08 o 
   3   8  13      203.14      184.57      4.19 o 
   4   8  13        9.34       16.99      2.39 o 
   5   8  13       58.51       48.66      5.13 o 
   6   8  13       83.00       89.13      6.18 o 
   7   8  13       27.89       19.32      6.08 o 
   8   8  13        1.31        6.27      3.99 o 
   9   8  13       14.19       11.08      5.11 o 
  10   8  13       12.96        7.82      5.19 o 
   1   9  13      298.01      264.38      4.02 o 
   2   9  13       21.48       20.90      2.54 o 
   3   9  13      360.28      327.56      4.66 o 
   4   9  13       75.84       75.25      5.62 o 
   5   9  13       27.29       21.88      5.29 o 
   6   9  13      675.47      678.67     11.94 o 
   7   9  13        6.72        2.45      5.84 o 
   8   9  13       33.54       21.23      7.88 o 
   9   9  13        0.20        0.23      3.82 o 
  10   9  13        0.61       -0.08      5.75 o 
   0  10  13      265.65      317.05      6.38 o 
   1  10  13      157.95      173.73      4.20 o 
   2  10  13       46.78       37.62      1.77 o 
   3  10  13       35.16       24.44      4.20 o 
   4  10  13      344.76      353.83      8.31 o 
   5  10  13        6.61        1.16      4.07 o 
   6  10  13        0.01       -0.08      4.56 o 
   7  10  13        3.04        7.97      5.49 o 
   8  10  13        4.21        5.69      5.55 o 
   9  10  13        0.16        4.93      6.14 o 
  10  10  13        4.58        7.09      7.04 o 
   1  11  13      153.26      219.31      3.78 o 
   2  11  13      597.70      623.03      9.71 o 
   3  11  13        1.00       -1.58      3.38 o 
   4  11  13       19.60       31.48      6.48 o 
   5  11  13        5.67        4.92      5.08 o 
   6  11  13       76.23       99.23      6.70 o 
   7  11  13       14.96       14.37      5.39 o 
   8  11  13        3.85        6.47      6.38 o 
   9  11  13        0.86       -4.17      6.25 o 
   0  12  13     1152.81     1070.08     13.02 o 
   1  12  13      404.26      442.94      6.35 o 
   2  12  13       79.45       94.95      4.66 o 
   3  12  13        4.54        5.99      3.60 o 
   4  12  13      226.83      221.65      7.25 o 
   5  12  13        4.59        9.28      4.20 o 
   6  12  13        1.82        1.36      4.96 o 
   7  12  13        1.40       -1.75      4.57 o 
   8  12  13        7.50       11.86      5.80 o 
   9  12  13        0.00        0.49      6.85 o 
   1  13  13       26.02       25.65      3.39 o 
   2  13  13      129.43      136.86      5.27 o 
   3  13  13       45.64       79.30      5.27 o 
   4  13  13       38.05       47.33      4.71 o 
   5  13  13        0.07        0.57      3.34 o 
   6  13  13        0.71        2.06      4.14 o 
   7  13  13        5.91       11.37      7.42 o 
   8  13  13       32.64       14.42      7.05 o 
   9  13  13        3.45        5.22      7.05 o 
   0  14  13      601.17      692.41     10.01 o 
   1  14  13        4.14        9.37      2.33 o 
   2  14  13       33.06       26.97      1.78 o 
   3  14  13       36.60       32.65      4.80 o 
   4  14  13       28.71       21.73      5.20 o 
   5  14  13        6.81        5.07      5.31 o 
   6  14  13        8.00        6.65      5.01 o 
   7  14  13        3.53        3.10      5.14 o 
   8  14  13        2.42        3.99      6.12 o 
   1  15  13       58.96       51.66      2.72 o 
   2  15  13        0.63       -1.48      1.56 o 
   3  15  13        2.05        0.01      3.10 o 
   4  15  13        9.41        5.79      4.42 o 
   5  15  13        6.77       -1.86      4.82 o 
   6  15  13       13.40        8.08      5.32 o 
   7  15  13        0.01       -1.14      5.12 o 
   8  15  13        0.91       -0.80      4.93 o 
   0  16  13      227.65      234.35      8.66 o 
   1  16  13       63.51       47.91      2.96 o 
   2  16  13       10.13        9.98      2.24 o 
   3  16  13        2.43        2.13      3.42 o 
   4  16  13        0.16        1.43      4.44 o 
   5  16  13       14.47        5.44      4.97 o 
   6  16  13        0.66        3.87      4.78 o 
   7  16  13        0.87        8.70      5.93 o 
   1  17  13        0.00       -1.88      1.88 o 
   2  17  13       53.21       63.33      4.46 o 
   3  17  13       17.98       30.38      4.23 o 
   4  17  13        1.82        1.83      3.60 o 
   5  17  13        4.37        2.94      4.50 o 
   6  17  13        0.07        1.09      4.83 o 
   7  17  13       21.40       13.28      6.19 o 
   0  18  13       13.62       12.27      6.74 o 
   1  18  13       10.03       16.09      4.89 o 
   2  18  13        9.14        7.93      4.01 o 
   3  18  13        0.91        6.05      3.85 o 
   4  18  13       48.83       44.22      9.02 o 
   5  18  13       13.61       13.22      5.96 o 
   6  18  13        3.69       -0.80      5.37 o 
   1  19  13        3.25        1.81      2.89 o 
   2  19  13       11.49       14.15      5.54 o 
   3  19  13        0.25       -0.44      3.12 o 
   4  19  13        0.00        2.30      4.01 o 
   5  19  13        2.00       -1.32      5.02 o 
   0  20  13      155.39      239.96      8.26 o 
   1  20  13        0.06        2.81      4.42 o 
   2  20  13        0.08       -3.36      4.70 o 
   3  20  13        3.48        3.90      5.39 o 
   4  20  13        0.13        0.51      3.31 o 
   1  21  13       14.14       16.28      5.43 o 
   2  21  13        5.41        1.13      4.64 o 
   3  21  13        0.99       -2.42      5.82 o 
   0  22  13        2.26       -5.56     11.11 o 
   0   0  14     2973.14     2491.99     45.81 o 
   1   0  14     1571.51     1528.67     15.46 o 
   2   0  14     1438.28     1290.38     14.34 o 
   3   0  14      528.00      567.53      7.25 o 
   4   0  14        9.49       18.00      2.73 o 
   5   0  14       54.57       94.48      6.24 o 
   6   0  14      457.49      447.57     11.57 o 
   7   0  14      128.69      171.43      6.77 o 
   8   0  14       35.26       24.97      5.77 o 
   9   0  14      105.31      126.67      8.54 o 
  10   0  14       13.65        7.95      4.99 o 
  11   0  14       35.97       32.52      6.21 o 
   1   1  14     1362.25     1437.73     11.71 o 
   2   1  14      886.27      863.49      8.33 o 
   3   1  14      100.90      127.74      3.83 o 
   4   1  14       33.22       22.39      2.59 o 
   5   1  14      126.72      112.37      4.84 o 
   6   1  14      118.89      140.98      6.77 o 
   7   1  14       56.37       66.27      4.26 o 
   8   1  14       49.16       43.11      4.10 o 
   9   1  14       18.29       12.76      3.36 o 
  10   1  14        1.93        2.56      3.11 o 
  11   1  14        1.16        5.35      3.79 o 
   0   2  14        0.32        1.23      2.69 o 
   1   2  14       26.05       55.48      2.85 o 
   2   2  14       52.07       24.56      2.53 o 
   3   2  14        0.92        0.90      1.34 o 
   4   2  14       57.46       65.05      2.47 o 
   5   2  14      166.45      209.67      4.34 o 
   6   2  14       20.33       23.12      3.00 o 
   7   2  14        8.31        6.75      4.02 o 
   8   2  14        1.01        2.05      3.02 o 
   9   2  14       68.00       83.41      6.27 o 
  10   2  14        3.28        5.18      3.43 o 
  11   2  14        8.20       12.91      4.64 o 
   1   3  14        4.23        3.79      1.78 o 
   2   3  14      305.94      384.76      4.86 o 
   3   3  14       47.91       60.44      2.32 o 
   4   3  14       23.20       17.93      2.00 o 
   5   3  14        0.34        8.44      1.94 o 
   6   3  14        0.00        2.29      3.14 o 
   7   3  14       42.50       49.76      3.36 o 
   8   3  14        0.02        2.54      3.11 o 
   9   3  14        5.53        2.88      2.80 o 
  10   3  14        3.13        4.03      3.10 o 
  11   3  14        0.24        9.66      5.82 o 
   0   4  14      497.33      615.53      9.12 o 
   1   4  14      129.06      103.03      3.27 o 
   2   4  14      369.02      335.06      4.40 o 
   3   4  14       24.30       19.68      1.42 o 
   4   4  14       92.38      121.31      2.23 o 
   5   4  14       21.56       30.45      2.15 o 
   6   4  14       31.51       49.53      2.75 o 
   7   4  14        4.51        8.89      2.57 o 
   8   4  14       59.36       75.82      5.89 o 
   9   4  14       32.19       57.11      5.96 o 
  10   4  14       11.97        9.71      4.18 o 
  11   4  14        1.93       17.55      6.71 o 
   1   5  14      241.97      259.92      3.67 o 
   2   5  14       51.00       68.63      2.13 o 
   3   5  14        0.78       -1.25      2.07 o 
   4   5  14      184.35      153.48      4.36 o 
   5   5  14      279.65      295.49      6.53 o 
   6   5  14        3.40        1.71      1.59 o 
   7   5  14       28.82       33.49      3.77 o 
   8   5  14       17.38       14.80      3.97 o 
   9   5  14        0.27        2.51      2.82 o 
  10   5  14       22.73       40.21      6.75 o 
  11   5  14        3.74       13.30      6.25 o 
   0   6  14       83.47      117.19      4.66 o 
   1   6  14       62.15       69.26      3.28 o 
   2   6  14      233.08      293.97      5.15 o 
   3   6  14       19.08        7.60      2.65 o 
   4   6  14       36.73       47.31      4.23 o 
   5   6  14        0.63       -1.52      2.78 o 
   6   6  14        9.46        7.32      3.60 o 
   7   6  14       38.71       44.84      2.95 o 
   8   6  14       39.07       44.76      3.78 o 
   9   6  14       13.65       10.98      6.39 o 
  10   6  14        0.02        0.46      4.95 o 
   1   7  14       67.43       76.04      2.50 o 
   2   7  14      107.38      128.91      4.07 o 
   3   7  14        2.16        1.67      2.43 o 
   4   7  14       66.22       81.62      4.87 o 
   5   7  14      204.58      204.83      5.57 o 
   6   7  14      167.75      176.72      7.33 o 
   7   7  14        0.11        4.95      5.74 o 
   8   7  14       10.74        1.07      4.56 o 
   9   7  14        4.58        9.96      4.74 o 
  10   7  14        7.04        9.47      5.93 o 
   0   8  14       65.88       37.20      3.45 o 
   1   8  14      664.67      621.65     12.77 o 
   2   8  14       73.40       83.69      2.94 o 
   3   8  14       36.44       40.26      3.58 o 
   4   8  14      112.94       92.25      3.65 o 
   5   8  14       25.46       35.60      6.40 o 
   6   8  14      201.62      182.35      7.89 o 
   7   8  14        3.03        6.75      6.19 o 
   8   8  14       10.87       13.77      7.62 o 
   9   8  14       44.80       20.07      7.93 o 
  10   8  14        1.58        2.00      4.25 o 
   1   9  14       20.49       18.92      1.99 o 
   2   9  14       51.76       41.12      2.37 o 
   3   9  14       22.79       46.66      3.13 o 
   4   9  14        7.75        5.76      4.19 o 
   5   9  14      133.48      132.74      7.76 o 
   6   9  14      269.55      273.43      8.04 o 
   7   9  14       72.35       80.69      9.48 o 
   8   9  14        6.48        7.94      6.03 o 
   9   9  14        1.67        1.46      5.99 o 
  10   9  14       11.22        5.33      7.09 o 
   0  10  14      685.31      655.64      9.59 o 
   1  10  14        5.06       13.97      3.19 o 
   2  10  14      219.32      250.30      4.63 o 
   3  10  14       76.73       69.91      5.39 o 
   4  10  14       23.74       18.14      6.36 o 
   5  10  14       28.58       39.26      8.50 o 
   6  10  14        3.62        2.04      6.33 o 
   7  10  14        3.52        7.33      5.25 o 
   8  10  14        0.66        6.25      5.38 o 
   9  10  14       22.57       22.84      8.03 o 
  10  10  14       10.37       12.28      8.88 o 
   1  11  14       16.77       36.55      4.02 o 
   2  11  14       39.58       33.81      4.95 o 
   3  11  14      468.75      503.46      8.70 o 
   4  11  14      124.86      102.16      6.55 o 
   5  11  14        0.30        3.03      4.91 o 
   6  11  14        0.35       -4.59      4.70 o 
   7  11  14        0.51        3.22      4.62 o 
   8  11  14       26.81        8.50      6.47 o 
   9  11  14        0.22        5.65      6.53 o 
   0  12  14     2103.20     2091.61     20.84 o 
   1  12  14     1877.92     2175.85     25.36 o 
   2  12  14        2.83        7.48      4.22 o 
   3  12  14        1.16       -0.32      2.79 o 
   4  12  14       39.76       40.50      4.78 o 
   5  12  14       35.81       32.00      5.30 o 
   6  12  14        0.22       -0.33      3.78 o 
   7  12  14        4.33        6.77      6.09 o 
   8  12  14        4.88        0.05      4.38 o 
   9  12  14        0.09        7.48      6.26 o 
   1  13  14        7.13        8.11      2.63 o 
   2  13  14       32.00       30.06      5.23 o 
   3  13  14       32.50       43.89      5.35 o 
   4  13  14        4.62        9.08      4.90 o 
   5  13  14        4.56        1.51      4.65 o 
   6  13  14        8.91       14.51      5.87 o 
   7  13  14        0.17       -3.19      5.48 o 
   8  13  14       11.85        5.65      7.81 o 
   9  13  14        0.14        3.88      6.55 o 
   0  14  14        0.00        2.22      4.91 o 
   1  14  14      164.54      181.99      5.37 o 
   2  14  14      843.94      887.29     11.48 o 
   3  14  14       72.63       69.57      5.90 o 
   4  14  14        7.93       10.31      3.89 o 
   5  14  14        4.16       10.43      6.22 o 
   6  14  14        3.17       -2.14      5.10 o 
   7  14  14       23.78       19.67      9.51 o 
   8  14  14        0.25        1.01      5.11 o 
   1  15  14        5.40        7.78      1.86 o 
   2  15  14       46.00       37.44      3.93 o 
   3  15  14        0.93        0.94      3.65 o 
   4  15  14       39.06       51.38      5.78 o 
   5  15  14        0.07        4.66      4.08 o 
   6  15  14       24.70       25.28      9.07 o 
   7  15  14        9.11        8.55      6.02 o 
   8  15  14        1.06       -3.10      6.41 o 
   0  16  14        6.33        4.90      3.93 o 
   1  16  14        2.36        4.84      2.23 o 
   2  16  14       87.96       81.88      3.09 o 
   3  16  14        0.06       -0.59      3.61 o 
   4  16  14       35.07       36.64      6.55 o 
   5  16  14        0.22        2.14      3.99 o 
   6  16  14        0.21       -2.55      4.80 o 
   7  16  14        1.35       -0.76      5.35 o 
   1  17  14        0.53        1.50      2.01 o 
   2  17  14        3.07        2.50      3.12 o 
   3  17  14       23.69       20.48      4.55 o 
   4  17  14        7.74        8.96      4.57 o 
   5  17  14        6.30        5.04      5.45 o 
   6  17  14        8.57        5.53      5.76 o 
   7  17  14        4.78        7.30      6.31 o 
   0  18  14       56.78       85.73     15.22 o 
   1  18  14       29.04       36.02      5.72 o 
   2  18  14       10.04       15.24      4.10 o 
   3  18  14        0.84        1.37      4.24 o 
   4  18  14        2.44       -2.43      3.76 o 
   5  18  14        0.17       -5.29      5.29 o 
   6  18  14        0.38       -3.60      5.11 o 
   1  19  14        0.30        5.67      4.36 o 
   2  19  14        0.00       -2.06      4.42 o 
   3  19  14        0.03        1.70      3.88 o 
   4  19  14        8.78        3.17      5.79 o 
   5  19  14        1.09       -3.51      5.09 o 
   0  20  14        6.18        4.50     10.50 o 
   1  20  14        1.22        0.65      4.09 o 
   2  20  14        1.76        0.87      4.54 o 
   3  20  14        2.85        4.39      5.29 o 
   4  20  14        0.45        3.57      5.09 o 
   1  21  14        5.25       10.39      5.02 o 
   2  21  14        0.61        1.04      3.95 o 
   1   1  15      821.15      771.19      7.52 o 
   2   1  15       80.57       90.93      3.25 o 
   3   1  15       34.84       60.87      2.35 o 
   4   1  15       56.79       65.76      2.68 o 
   5   1  15     1447.88     1354.16     12.19 o 
   6   1  15       64.70       69.59      4.41 o 
   7   1  15      521.84      484.34      7.00 o 
   8   1  15        0.45        6.30      4.20 o 
   9   1  15       12.46        6.45      4.18 o 
  10   1  15        3.34       13.49      4.19 o 
  11   1  15        1.41       -0.70      3.35 o 
   0   2  15       10.44       -0.37      2.28 o 
   1   2  15      282.15      246.61      4.58 o 
   2   2  15      262.30      306.31      4.63 o 
   3   2  15       30.06       18.82      2.20 o 
   4   2  15        9.25       10.38      2.32 o 
   5   2  15      190.99      195.00      4.56 o 
   6   2  15        3.80        5.34      3.66 o 
   7   2  15        2.26        2.10      3.01 o 
   8   2  15       40.11       56.43      5.26 o 
   9   2  15       59.32       60.33      9.28 o 
  10   2  15        8.69       10.57      4.45 o 
  11   2  15        1.98       -2.51      6.29 o 
   1   3  15      350.02      352.79      9.37 o 
   2   3  15        2.74        9.01      2.50 o 
   3   3  15      158.50      130.37      2.90 o 
   4   3  15      236.65      225.77      3.42 o 
   5   3  15       28.43       24.90      2.85 o 
   6   3  15      183.55      206.07      4.93 o 
   7   3  15      111.91      132.79      4.11 o 
   8   3  15        6.48        5.66      3.13 o 
   9   3  15        0.64       -0.13      3.15 o 
  10   3  15       14.02       14.55      4.21 o 
  11   3  15        0.89        6.41      5.74 o 
   0   4  15       67.45       66.37      5.12 o 
   1   4  15     1109.61      957.22      8.01 o 
   2   4  15        7.98        2.66      2.16 o 
   3   4  15        7.32        8.40      1.51 o 
   4   4  15       25.94       40.70      1.71 o 
   5   4  15        2.25        5.22      1.73 o 
   6   4  15        0.10        1.38      2.02 o 
   7   4  15       59.26       38.80      3.16 o 
   8   4  15       10.08       12.29      3.98 o 
   9   4  15        6.16       10.59      4.27 o 
  10   4  15       14.30       13.97      7.24 o 
   1   5  15       62.40       53.26      2.27 o 
   2   5  15        8.65        8.25      1.82 o 
   3   5  15      127.27      125.32      4.24 o 
   4   5  15       41.70       60.49      4.05 o 
   5   5  15       81.15       53.98      4.91 o 
   6   5  15       32.68       33.34      1.82 o 
   7   5  15        7.32        3.19      1.98 o 
   8   5  15        2.43        1.01      2.34 o 
   9   5  15       14.49       19.13      5.49 o 
  10   5  15        3.51        9.72      6.81 o 
   0   6  15      345.15      284.86      7.40 o 
   1   6  15      895.97      989.10      8.09 o 
   2   6  15        0.34        3.47      2.49 o 
   3   6  15        6.33        5.74      2.41 o 
   4   6  15       34.36       32.99      3.25 o 
   5   6  15        8.92        5.00      4.02 o 
   6   6  15      283.97      253.57     10.79 o 
   7   6  15       18.81       13.16      5.90 o 
   8   6  15       20.86       20.52      3.56 o 
   9   6  15       71.31       73.24      8.52 o 
  10   6  15        0.60        0.19      5.12 o 
   1   7  15       14.00       21.14      2.12 o 
   2   7  15      102.73      145.06      4.89 o 
   3   7  15        5.31       14.61      2.68 o 
   4   7  15      622.06      601.76      7.80 o 
   5   7  15       93.40      108.52      5.74 o 
   6   7  15       79.70      107.72      7.05 o 
   7   7  15       22.05       26.23      7.44 o 
   8   7  15       25.34       25.04      7.13 o 
   9   7  15       17.13       12.39      7.11 o 
  10   7  15       18.13       13.93      5.39 o 
   0   8  15      725.11      743.65     11.41 o 
   1   8  15      102.58       61.30      2.93 o 
   2   8  15        0.31        2.58      2.56 o 
   3   8  15       22.66       45.66      3.68 o 
   4   8  15      117.40      143.72      4.16 o 
   5   8  15       12.35       10.31      3.04 o 
   6   8  15        1.48        8.73      5.62 o 
   7   8  15        3.13        1.23      4.30 o 
   8   8  15       15.06       10.36      6.21 o 
   9   8  15       49.41       55.83     11.05 o 
  10   8  15        0.79        1.68      6.93 o 
   1   9  15      113.22      112.23      3.06 o 
   2   9  15      126.45      123.09      3.96 o 
   3   9  15       70.95       90.61      4.24 o 
   4   9  15       21.93       15.23      3.45 o 
   5   9  15       43.19       28.28      8.51 o 
   6   9  15       14.15       13.10      7.30 o 
   7   9  15        0.43        3.37      6.14 o 
   8   9  15       39.90       25.39      8.37 o 
   9   9  15        0.80        2.36      6.09 o 
  10   9  15        1.57       -4.10      8.73 o 
   0  10  15       46.04       45.98      5.02 o 
   1  10  15      555.95      471.09      5.54 o 
   2  10  15      948.78      899.36      9.35 o 
   3  10  15      265.71      305.10      6.74 o 
   4  10  15      110.67       99.41      6.47 o 
   5  10  15       33.27       22.55      5.78 o 
   6  10  15       59.32       71.49      6.72 o 
   7  10  15        1.51       -6.75      6.75 o 
   8  10  15        1.98        5.95      5.70 o 
   9  10  15        5.00        4.65      6.48 o 
   1  11  15      312.04      319.94      6.64 o 
   2  11  15       10.13        6.08      1.53 o 
   3  11  15      268.42      251.50      7.46 o 
   4  11  15        0.32       -3.56      5.00 o 
   5  11  15      118.77      106.27     18.14 o 
   6  11  15       43.13       37.66      8.05 o 
   7  11  15        3.10        7.91      4.90 o 
   8  11  15       37.82       37.30      7.49 o 
   9  11  15        0.69        5.81      6.77 o 
   0  12  15      312.13      208.21     10.29 o 
   1  12  15      296.91      322.75      5.78 o 
   2  12  15      169.72      158.19      6.89 o 
   3  12  15        9.86        6.27      5.37 o 
   4  12  15      189.35      192.24      6.56 o 
   5  12  15       10.12       -0.15      4.07 o 
   6  12  15       23.62       20.94      7.42 o 
   7  12  15        0.33        3.97      6.14 o 
   8  12  15        6.20       13.40      6.94 o 
   9  12  15        3.64        3.63      6.19 o 
   1  13  15      129.31      157.16      5.08 o 
   2  13  15       28.33       38.39      4.06 o 
   3  13  15      228.20      190.27      6.09 o 
   4  13  15       27.74       42.05      4.80 o 
   5  13  15        0.21       -1.21      4.01 o 
   6  13  15       23.85       11.68      7.98 o 
   7  13  15        0.01       -1.09      5.68 o 
   8  13  15        2.96        0.37      6.95 o 
   0  14  15       32.03       28.60      3.59 o 
   1  14  15        6.85        0.42      1.86 o 
   2  14  15       19.60       26.00      3.73 o 
   3  14  15        0.09        0.44      3.18 o 
   4  14  15        0.43       -0.91      3.77 o 
   5  14  15        6.54       17.69      4.89 o 
   6  14  15        0.87       -0.24      3.88 o 
   7  14  15       10.28        7.05      6.49 o 
   8  14  15        9.48       10.79      6.46 o 
   1  15  15        6.37        5.95      2.70 o 
   2  15  15      167.04      180.15      6.03 o 
   3  15  15        5.91        1.86      3.81 o 
   4  15  15        0.64       10.59      4.91 o 
   5  15  15       27.60       23.34      6.82 o 
   6  15  15       19.16       18.79      5.97 o 
   7  15  15        4.06       -0.93      5.00 o 
   0  16  15        7.78        9.48      3.93 o 
   1  16  15        1.71        3.10      1.50 o 
   2  16  15        8.98        6.45      3.68 o 
   3  16  15       54.78       62.99      4.94 o 
   4  16  15       16.07       24.52      5.87 o 
   5  16  15        4.39        7.43      6.17 o 
   6  16  15        0.34        0.32      4.15 o 
   7  16  15        2.01        3.51      6.18 o 
   1  17  15       16.21       11.62      2.07 o 
   2  17  15        5.85       10.61      3.26 o 
   3  17  15        1.12        4.19      3.40 o 
   4  17  15        0.24       -2.21      4.39 o 
   5  17  15       10.68        8.46      5.64 o 
   6  17  15       17.27       13.74      5.79 o 
   0  18  15       19.63       25.74      7.85 o 
   1  18  15       10.17        8.04      4.61 o 
   2  18  15        2.18        4.40      4.07 o 
   3  18  15       46.65       63.11      5.57 o 
   4  18  15        2.04        5.16      4.60 o 
   5  18  15        0.66        0.23      4.26 o 
   1  19  15        0.02       -1.56      4.29 o 
   2  19  15        6.86        9.63      5.57 o 
   3  19  15        2.59       -1.64      4.38 o 
   4  19  15        2.32       -3.33      4.78 o 
   5  19  15        0.03        2.11      5.07 o 
   0  20  15        0.02        3.73      8.77 o 
   1  20  15        0.30        1.80      4.09 o 
   2  20  15       33.74       31.35      7.06 o 
   3  20  15        0.25        7.25      4.87 o 
   1  21  15       23.46       26.79      8.52 o 
   0   0  16     2968.06     2987.17     61.36 o 
   1   0  16       94.42       73.47      3.95 o 
   2   0  16      123.23      117.84      7.42 o 
   3   0  16       30.40       15.95      3.23 o 
   4   0  16      319.48      332.22      7.04 o 
   5   0  16      559.34      611.95     10.22 o 
   6   0  16      343.09      394.78     12.34 o 
   7   0  16        3.03        5.76      5.28 o 
   8   0  16      102.07       74.98     12.69 o 
   9   0  16        0.03       -3.28      6.98 o 
  10   0  16      102.76      114.21     22.33 o 
   1   1  16       18.89       19.70      3.04 o 
   2   1  16      310.88      320.55      5.42 o 
   3   1  16       58.59       43.34      2.95 o 
   4   1  16      298.34      313.86      4.86 o 
   5   1  16      169.41      170.24      4.67 o 
   6   1  16       92.46      104.13      3.69 o 
   7   1  16       62.29       48.07      4.68 o 
   8   1  16       14.27       11.34      3.58 o 
   9   1  16       26.48       21.85      4.53 o 
  10   1  16        5.85        5.62      5.00 o 
   0   2  16       52.71       53.50      4.07 o 
   1   2  16      187.18      158.64      5.31 o 
   2   2  16       52.87       61.11      3.10 o 
   3   2  16      141.14      129.09      2.76 o 
   4   2  16      290.92      310.60      4.62 o 
   5   2  16       49.50       46.74      3.00 o 
   6   2  16       47.52       85.03      4.52 o 
   7   2  16       15.27       12.32      3.00 o 
   8   2  16       38.01       42.99      5.09 o 
   9   2  16        7.37        9.32      4.07 o 
  10   2  16       23.39       10.83      4.82 o 
   1   3  16       22.44       23.33      2.92 o 
   2   3  16      112.39      121.68      3.80 o 
   3   3  16       57.77       52.54      2.10 o 
   4   3  16      135.07      145.10      3.22 o 
   5   3  16        0.19        1.12      2.14 o 
   6   3  16      207.06      232.54      5.15 o 
   7   3  16        7.13        9.31      3.82 o 
   8   3  16       61.78       54.19      4.34 o 
   9   3  16      116.92      106.52      9.21 o 
  10   3  16       12.69       11.14      5.77 o 
   0   4  16        2.52        4.67      2.84 o 
   1   4  16        0.40       -0.58      1.80 o 
   2   4  16      255.15      295.47      4.78 o 
   3   4  16        8.16       15.26      1.68 o 
   4   4  16       24.37       31.94      1.92 o 
   5   4  16      398.54      370.77      4.58 o 
   6   4  16      125.39      158.18      5.52 o 
   7   4  16       26.18       29.36      2.43 o 
   8   4  16        2.84        4.92      3.68 o 
   9   4  16        1.06        4.03      4.40 o 
  10   4  16        8.89        7.53      5.81 o 
   1   5  16      283.84      312.33      4.33 o 
   2   5  16      145.86      138.84      4.69 o 
   3   5  16       34.20       33.40      3.68 o 
   4   5  16      660.26      704.11      8.53 o 
   5   5  16       28.46       16.03      3.83 o 
   6   5  16       94.90      120.85     13.37 o 
   7   5  16       29.83       27.75      1.95 o 
   8   5  16        0.25        2.21      2.26 o 
   9   5  16        0.13        2.81      6.88 o 
  10   5  16        7.36        4.35      5.77 o 
   0   6  16      469.23      404.14      7.01 o 
   1   6  16       14.73       29.31      2.02 o 
   2   6  16       37.97       36.69      2.17 o 
   3   6  16      131.23      105.85      3.81 o 
   4   6  16      241.98      252.08      6.84 o 
   5   6  16       71.13       52.32      4.44 o 
   6   6  16       17.26       19.79      5.34 o 
   7   6  16       16.62       23.47      7.89 o 
   8   6  16        0.03        1.24      5.31 o 
   9   6  16        1.16       -0.63      5.20 o 
  10   6  16       19.99       28.20     12.13 o 
   1   7  16       97.63      133.51      3.36 o 
   2   7  16       84.78      102.19      4.18 o 
   3   7  16       45.14       42.07      4.11 o 
   4   7  16        3.27       13.06      4.27 o 
   5   7  16      102.96      101.75      5.28 o 
   6   7  16       11.84        1.62      2.88 o 
   7   7  16        3.13        2.08      5.93 o 
   8   7  16       23.91       21.68      8.51 o 
   9   7  16        0.27       -0.75      5.82 o 
  10   7  16        8.24       10.19      7.60 o 
   0   8  16      177.27      226.56      6.16 o 
   1   8  16       44.33       32.49      2.43 o 
   2   8  16       40.90       31.38      3.74 o 
   3   8  16      230.78      244.67      5.23 o 
   4   8  16       14.69        6.02      3.91 o 
   5   8  16       97.30      106.32      5.17 o 
   6   8  16      205.46      221.00      8.83 o 
   7   8  16        1.18        5.86      6.05 o 
   8   8  16        2.14       -2.82      6.84 o 
   9   8  16        0.19        1.95      7.25 o 
  10   8  16        2.32        3.63      5.92 o 
   1   9  16        8.67        8.49      2.07 o 
   2   9  16        0.87        2.23      2.86 o 
   3   9  16        0.69        2.52      3.05 o 
   4   9  16      315.75      281.55      6.64 o 
   5   9  16        2.08        2.01      4.21 o 
   6   9  16       21.98       34.83      7.67 o 
   7   9  16        1.45        0.42      5.20 o 
   8   9  16       38.60        9.52      8.04 o 
   9   9  16        0.01        2.04      6.98 o 
   0  10  16       11.91       13.45      4.30 o 
   1  10  16      221.57      259.87      6.78 o 
   2  10  16      412.14      364.73      6.69 o 
   3  10  16       35.88       55.25      3.44 o 
   4  10  16       35.47       66.18      6.06 o 
   5  10  16       41.18       42.95      5.91 o 
   6  10  16        1.45       -2.96      6.14 o 
   7  10  16        5.23        6.22      7.41 o 
   8  10  16        0.21        8.85      7.03 o 
   9  10  16        9.59        3.92      6.32 o 
   1  11  16      544.11      635.78     11.86 o 
   2  11  16      125.98       99.17      3.91 o 
   3  11  16       12.93        3.87      6.04 o 
   4  11  16       20.74       20.59      4.86 o 
   5  11  16       29.48       28.61      5.26 o 
   6  11  16       13.50       24.94      7.43 o 
   7  11  16        1.59       -0.96      5.17 o 
   8  11  16        0.79        4.24      6.45 o 
   9  11  16        1.98        9.30      7.73 o 
   0  12  16       47.00       26.86      4.96 o 
   1  12  16        2.26        1.89      1.45 o 
   2  12  16      422.75      417.01      9.64 o 
   3  12  16       80.85       55.38      5.13 o 
   4  12  16        0.19       -2.80      4.13 o 
   5  12  16        2.01       -2.62      5.64 o 
   6  12  16       20.51       25.58      8.67 o 
   7  12  16        4.63        1.40      6.27 o 
   8  12  16        4.38       10.71      7.77 o 
   1  13  16        0.30        1.00      1.03 o 
   2  13  16       11.06        2.40      3.07 o 
   3  13  16        9.67        3.61      3.72 o 
   4  13  16      220.42      249.02      7.10 o 
   5  13  16        4.48       14.06      5.65 o 
   6  13  16        3.13        4.03      5.70 o 
   7  13  16       10.64       10.04      6.39 o 
   8  13  16       18.77       18.36      8.58 o 
   0  14  16      230.26      210.79      7.09 o 
   1  14  16      138.59      142.19      6.56 o 
   2  14  16        0.22        1.61      3.52 o 
   3  14  16        3.96        1.57      3.85 o 
   4  14  16        6.59       -1.60      4.59 o 
   5  14  16      147.48      188.40      7.51 o 
   6  14  16       53.46       72.21      8.82 o 
   7  14  16        5.55        7.58      6.40 o 
   8  14  16        2.43        5.03      6.62 o 
   1  15  16       31.77       35.65      3.15 o 
   2  15  16        5.35       10.16      3.05 o 
   3  15  16        0.48        6.44      4.03 o 
   4  15  16        0.82       -0.54      4.04 o 
   5  15  16        8.71       15.83      5.44 o 
   6  15  16        1.20        7.40      6.41 o 
   7  15  16        0.74        3.14      6.21 o 
   0  16  16        2.78        3.45      3.57 o 
   1  16  16       11.88       18.10      2.86 o 
   2  16  16        0.01        2.63      3.67 o 
   3  16  16       13.08       11.62      4.95 o 
   4  16  16        0.08       -0.13      4.14 o 
   5  16  16        6.05        4.37      5.30 o 
   6  16  16        5.24        3.00      4.61 o 
   7  16  16        1.06        0.75      9.09 o 
   1  17  16        6.06       11.69      4.42 o 
   2  17  16        2.20        5.70      3.70 o 
   3  17  16        2.39        1.08      3.72 o 
   4  17  16        0.37        1.49      4.01 o 
   5  17  16        4.95        2.04      4.45 o 
   6  17  16       16.17       12.40      5.73 o 
   0  18  16        0.03       -0.48      6.64 o 
   1  18  16        0.07        3.80      3.96 o 
   2  18  16       21.59       21.78      5.26 o 
   3  18  16        0.48        3.66      3.61 o 
   4  18  16        4.07        1.58      4.16 o 
   5  18  16        0.07        2.18      4.35 o 
   1  19  16        5.48        7.77      4.79 o 
   2  19  16        0.03       -3.85      6.00 o 
   3  19  16        0.30        4.14      5.28 o 
   4  19  16        0.39        1.18      3.68 o 
   0  20  16       25.89       30.79     11.64 o 
   1  20  16       12.35       10.08      6.36 o 
   2  20  16        0.16        3.00      5.85 o 
   3  20  16        0.01        4.62      6.32 o 
   1   1  17     1202.01     1122.99     11.00 o 
   2   1  17      178.32      161.21      4.16 o 
   3   1  17       14.29        8.24      2.35 o 
   4   1  17      207.22      261.66      4.93 o 
   5   1  17       68.05       97.74      3.93 o 
   6   1  17      120.68      111.34      3.63 o 
   7   1  17        3.24        4.69      2.98 o 
   8   1  17       36.31       21.25      4.02 o 
   9   1  17       37.80       15.84      4.63 o 
  10   1  17       26.41       30.23      5.19 o 
   0   2  17     2622.87     2899.46     29.98 o 
   1   2  17        0.53        3.00      2.40 o 
   2   2  17       73.89       52.51      3.54 o 
   3   2  17        2.95       10.35      2.75 o 
   4   2  17      230.00      269.33      4.71 o 
   5   2  17      427.32      436.74      5.99 o 
   6   2  17       40.11       57.69      3.10 o 
   7   2  17       27.29       21.21      3.16 o 
   8   2  17       23.06       12.88      4.26 o 
   9   2  17        5.67        1.21      3.72 o 
  10   2  17       10.66       11.12      5.51 o 
   1   3  17      677.38      658.86      7.02 o 
   2   3  17      781.51      828.67      9.07 o 
   3   3  17        2.53        0.89      2.01 o 
   4   3  17      393.16      441.88      5.21 o 
   5   3  17      236.99      235.06      4.16 o 
   6   3  17        0.45       -0.63      1.88 o 
   7   3  17       10.77       15.54      2.65 o 
   8   3  17       42.46       45.05      7.94 o 
   9   3  17        5.87        8.71      5.96 o 
  10   3  17        6.14       15.92      8.30 o 
   0   4  17       29.52       64.27      4.81 o 
   1   4  17      177.04      126.12      3.82 o 
   2   4  17      260.95      298.47      5.02 o 
   3   4  17        2.33       -0.88      1.48 o 
   4   4  17        0.47        0.31      1.43 o 
   5   4  17      749.06      735.30      9.95 o 
   6   4  17       46.76       36.90      2.47 o 
   7   4  17        1.77        2.52      1.79 o 
   8   4  17       15.19       20.49      2.77 o 
   9   4  17        0.23       -3.57      5.35 o 
  10   4  17       23.31       29.09      7.98 o 
   1   5  17      328.25      339.31      4.75 o 
   2   5  17      124.51      102.72      3.31 o 
   3   5  17       46.07       64.78      3.72 o 
   4   5  17        5.45        4.10      4.34 o 
   5   5  17        0.16        3.46      4.02 o 
   6   5  17       31.93       30.82      5.27 o 
   7   5  17        1.24       -0.73      3.68 o 
   8   5  17       11.74       13.01      6.86 o 
   9   5  17       15.75        9.94      6.84 o 
  10   5  17        4.52        5.94      8.02 o 
   0   6  17       30.30       26.42      3.26 o 
   1   6  17      112.04      127.61      3.28 o 
   2   6  17        0.12        0.93      0.93 o 
   3   6  17       10.61       13.67      3.47 o 
   4   6  17      182.98      193.48      5.93 o 
   5   6  17       39.95       38.19      4.49 o 
   6   6  17      178.35      139.30      6.28 o 
   7   6  17        8.83       10.66      7.73 o 
   8   6  17       11.97       16.45      7.10 o 
   9   6  17        1.73        0.49      5.96 o 
  10   6  17        0.01       -6.78      6.78 o 
   1   7  17      282.94      279.26      4.78 o 
   2   7  17      119.48       89.45      3.94 o 
   3   7  17       60.82       58.91      3.62 o 
   4   7  17      215.30      282.14      7.43 o 
   5   7  17        0.00       -1.48      2.96 o 
   6   7  17      272.83      275.18      8.24 o 
   7   7  17       10.52       19.68      6.14 o 
   8   7  17       20.39       27.96     11.02 o 
   9   7  17        3.60        7.11      6.75 o 
  10   7  17        3.57        2.11      6.55 o 
   0   8  17       31.68       20.94      4.70 o 
   1   8  17        6.22        5.36      2.23 o 
   2   8  17      366.21      469.65      7.43 o 
   3   8  17       12.23       24.02      3.73 o 
   4   8  17        0.08        1.40      3.15 o 
   5   8  17        6.42       10.94      3.19 o 
   6   8  17       20.95       20.66      7.84 o 
   7   8  17       13.49        7.77      6.07 o 
   8   8  17       13.87        9.95      6.37 o 
   9   8  17        1.97       -7.16      7.27 o 
   1   9  17      149.78      160.20      3.67 o 
   2   9  17       98.56      100.77      4.14 o 
   3   9  17       12.02       16.83      3.37 o 
   4   9  17       13.51       12.32      2.63 o 
   5   9  17       24.50       12.04      2.70 o 
   6   9  17       20.59       15.11      9.53 o 
   7   9  17        0.11       -7.13      7.13 o 
   8   9  17       13.49       13.54      8.94 o 
   9   9  17        6.60        1.14      7.42 o 
   0  10  17     1424.54     1338.72     21.90 o 
   1  10  17      225.10      257.33      4.33 o 
   2  10  17        1.70       -0.14      2.70 o 
   3  10  17      105.25      113.57      4.26 o 
   4  10  17       92.49       93.98      2.97 o 
   5  10  17       24.96       17.23      4.90 o 
   6  10  17       24.52       29.53      6.24 o 
   7  10  17        0.41       -6.27      6.27 o 
   8  10  17        3.41       16.19      8.87 o 
   9  10  17        0.57        5.37      7.40 o 
   1  11  17       22.83       29.07      3.15 o 
   2  11  17      351.06      415.12      6.60 o 
   3  11  17        9.00        9.20      4.37 o 
   4  11  17       11.94       11.12      4.51 o 
   5  11  17       70.06       89.02      8.39 o 
   6  11  17        0.02        0.76      6.66 o 
   7  11  17        2.19        3.67      8.50 o 
   8  11  17       25.79       27.81      6.79 o 
   0  12  17       32.42       37.75      3.75 o 
   1  12  17        1.64        3.48      1.29 o 
   2  12  17      292.51      262.85      9.41 o 
   3  12  17       34.93       43.28      4.72 o 
   4  12  17        9.81       25.03      5.68 o 
   5  12  17        1.79        8.92      8.60 o 
   6  12  17        7.45        0.82      5.58 o 
   7  12  17        0.00       -3.48      7.61 o 
   8  12  17        0.06       -0.51      6.27 o 
   1  13  17        2.21        0.31      1.09 o 
   2  13  17       75.57       77.47      5.91 o 
   3  13  17       13.84       18.97      5.60 o 
   4  13  17       45.57       59.01      6.71 o 
   5  13  17        4.96        4.93      4.53 o 
   6  13  17       27.49       25.65      8.89 o 
   7  13  17        0.46        5.07      7.33 o 
   8  13  17        1.69        4.13      7.23 o 
   0  14  17       57.29       60.41      5.44 o 
   1  14  17        0.01        3.68      2.21 o 
   2  14  17        0.19       -2.74      3.48 o 
   3  14  17        5.25        2.92      3.39 o 
   4  14  17       14.16       11.66      4.63 o 
   5  14  17        3.14        3.06      4.64 o 
   6  14  17        0.08        0.69      4.12 o 
   7  14  17        2.85        1.69      5.75 o 
   1  15  17       66.09       63.15      3.24 o 
   2  15  17        9.01        0.80      3.18 o 
   3  15  17        1.50        6.14      3.86 o 
   4  15  17       36.11       35.37      5.14 o 
   5  15  17        2.72       -0.74      4.70 o 
   6  15  17        7.77        1.71      6.52 o 
   7  15  17        1.15        0.96      5.50 o 
   0  16  17        7.78        9.39      4.86 o 
   1  16  17        2.73        0.43      2.34 o 
   2  16  17        4.36       10.14      3.35 o 
   3  16  17       27.69       26.12      5.77 o 
   4  16  17        1.78        3.10      4.35 o 
   5  16  17        0.75        2.77      5.31 o 
   6  16  17       16.50       14.16      6.09 o 
   1  17  17       18.75       20.76      4.55 o 
   2  17  17       30.07       40.63      4.69 o 
   3  17  17        0.02       -0.37      3.89 o 
   4  17  17        6.21        7.04      4.99 o 
   5  17  17       20.57       21.12      7.46 o 
   0  18  17        0.06       -2.76      7.60 o 
   1  18  17        0.70       -1.24      3.87 o 
   2  18  17        0.01       -3.67      4.40 o 
   3  18  17        9.35       14.86      5.11 o 
   4  18  17        2.69        8.43      4.08 o 
   5  18  17       17.22        9.37      6.16 o 
   1  19  17        0.77        0.83      5.53 o 
   2  19  17        0.77        3.23      5.71 o 
   3  19  17        0.37       -3.54      4.31 o 
   0  20  17        1.53       -3.82      8.47 o 
   1  20  17       11.79        6.78      6.43 o 
   2  20  17        3.43       -1.59      5.09 o 
   0   0  18      676.90      538.02     16.57 o 
   1   0  18       26.14       29.50      6.04 o 
   2   0  18      394.57      475.29      9.87 o 
   3   0  18     1241.64     1106.26     13.40 o 
   4   0  18      242.09      267.18      9.09 o 
   5   0  18        1.83       12.38      3.81 o 
   6   0  18      185.19      212.87     29.20 o 
   7   0  18        1.83        0.70      4.26 o 
   8   0  18        5.86        8.89      4.99 o 
   9   0  18       51.06       40.70     16.12 o 
  10   0  18       19.85       12.99      9.69 o 
   1   1  18       12.03       12.94      2.84 o 
   2   1  18      233.93      248.59      5.79 o 
   3   1  18        0.00        3.20      2.12 o 
   4   1  18      153.80      166.04      3.79 o 
   5   1  18        0.15       -0.66      2.00 o 
   6   1  18        0.02       -1.99      2.27 o 
   7   1  18       22.44       15.15      3.31 o 
   8   1  18        2.97        0.36      2.29 o 
   9   1  18        7.13        4.83      4.27 o 
  10   1  18        4.12        4.97      5.76 o 
   0   2  18      128.98      126.76      5.65 o 
   1   2  18       92.00       80.56      3.86 o 
   2   2  18       36.97       46.11      3.37 o 
   3   2  18        4.22        8.50      3.13 o 
   4   2  18        1.29        6.04      2.28 o 
   5   2  18       23.76       45.86      3.01 o 
   6   2  18        0.12        4.63      2.28 o 
   7   2  18        8.67        1.73      3.15 o 
   8   2  18       11.68       11.24      3.69 o 
   9   2  18       13.34        8.95      4.79 o 
  10   2  18       13.04       13.28      6.99 o 
   1   3  18      583.03      600.94      6.92 o 
   2   3  18      188.65      214.07      5.33 o 
   3   3  18      553.37      522.16      6.00 o 
   4   3  18      227.00      258.23      5.56 o 
   5   3  18      205.83      198.04      4.56 o 
   6   3  18        1.72        2.01      1.97 o 
   7   3  18        5.32        1.56      2.42 o 
   8   3  18        5.41        1.47      2.16 o 
   9   3  18        7.46        7.49      5.43 o 
  10   3  18        2.31        7.03      8.36 o 
   0   4  18      301.66      250.24      6.34 o 
   1   4  18       56.01       75.40      3.07 o 
   2   4  18       87.90      101.40      3.96 o 
   3   4  18       45.85       52.72      2.76 o 
   4   4  18      711.34      695.04      6.64 o 
   5   4  18      123.59      126.60      4.60 o 
   6   4  18       66.39       64.55      2.97 o 
   7   4  18       21.43       15.13      2.47 o 
   8   4  18       18.12       14.65      5.64 o 
   9   4  18        3.44        4.01      6.13 o 
  10   4  18        3.80        1.92      5.40 o 
   1   5  18       13.99       15.20      2.76 o 
   2   5  18      140.60      150.08      4.28 o 
   3   5  18        0.01        1.12      1.42 o 
   4   5  18      187.23      184.42      6.59 o 
   5   5  18        6.29        3.81      3.69 o 
   6   5  18       24.39       41.35      5.23 o 
   7   5  18       44.25       37.13      7.99 o 
   8   5  18       34.76       60.44      7.54 o 
   9   5  18       17.38       14.69      8.66 o 
  10   5  18        3.17        9.41     10.00 o 
   0   6  18        0.01        6.06      4.47 o 
   1   6  18       17.87       11.93      1.98 o 
   2   6  18      136.26      107.29      3.26 o 
   3   6  18      225.33      193.60      5.31 o 
   4   6  18       56.50       70.77      4.94 o 
   5   6  18      106.37      110.43      5.04 o 
   6   6  18       28.53       25.58      3.91 o 
   7   6  18       12.79        4.24      3.95 o 
   8   6  18       24.81       18.11      6.84 o 
   9   6  18        5.08        5.47      6.35 o 
   1   7  18      315.05      334.57      5.17 o 
   2   7  18        4.15        2.10      2.99 o 
   3   7  18      220.64      222.19      6.00 o 
   4   7  18        5.26        8.46      4.05 o 
   5   7  18       86.35      115.53      5.54 o 
   6   7  18        4.38        5.96      4.41 o 
   7   7  18        1.56        7.77      6.32 o 
   8   7  18        4.52        6.93      7.75 o 
   9   7  18        9.58       15.69      9.88 o 
   0   8  18      123.23      117.27      6.66 o 
   1   8  18        0.99        0.32      1.38 o 
   2   8  18       13.52       27.64      3.69 o 
   3   8  18       11.43       11.89      3.53 o 
   4   8  18      206.29      184.26      6.63 o 
   5   8  18      185.07      218.54      6.47 o 
   6   8  18        8.42        8.62      3.77 o 
   7   8  18       13.28       28.13      7.97 o 
   8   8  18        2.92        3.33      6.01 o 
   9   8  18       13.30        7.57      8.78 o 
   1   9  18      106.17       95.74      3.28 o 
   2   9  18      191.64      199.60      5.40 o 
   3   9  18        0.12       -0.10      2.94 o 
   4   9  18        2.34        3.19      3.04 o 
   5   9  18       67.00       67.64      3.62 o 
   6   9  18        6.54       10.58      5.06 o 
   7   9  18        3.79        2.60      6.25 o 
   8   9  18       30.31       30.39      9.39 o 
   9   9  18       20.34       21.00      8.89 o 
   0  10  18      706.01      778.96     14.78 o 
   1  10  18      120.71      151.48      4.89 o 
   2  10  18      118.43      128.30      4.77 o 
   3  10  18       25.11       52.45      5.06 o 
   4  10  18        2.76        0.51      2.05 o 
   5  10  18        3.31        7.05      5.19 o 
   6  10  18       11.99       12.54      6.03 o 
   7  10  18        3.41        2.16      6.58 o 
   8  10  18        1.63       13.55      8.27 o 
   9  10  18       23.39       19.86     22.74 o 
   1  11  18       65.24       70.41      2.15 o 
   2  11  18       35.82       20.38      3.55 o 
   3  11  18        0.49        1.06      2.08 o 
   4  11  18       30.58       41.90      6.08 o 
   5  11  18        0.72       -4.27      4.92 o 
   6  11  18        0.88        4.32      6.23 o 
   7  11  18        6.34        7.52      6.91 o 
   8  11  18        4.04       -8.39     10.53 o 
   0  12  18      115.76      118.55      5.54 o 
   1  12  18      141.53      181.89      8.06 o 
   2  12  18       85.21       70.21      3.22 o 
   3  12  18        0.22        8.59      5.24 o 
   4  12  18        7.32        4.50      5.33 o 
   5  12  18       84.00       74.48      7.62 o 
   6  12  18        3.04        9.27      5.84 o 
   7  12  18        0.10       -3.08      5.21 o 
   8  12  18        5.37       12.77      8.04 o 
   1  13  18        0.71        1.92      1.52 o 
   2  13  18        6.87       15.88      5.40 o 
   3  13  18       16.82       15.15      4.66 o 
   4  13  18        3.31        1.85      5.44 o 
   5  13  18       36.80       49.08      7.74 o 
   6  13  18       21.85        8.69      6.23 o 
   7  13  18        0.25       -0.29      5.46 o 
   0  14  18      114.80       99.18      3.32 o 
   1  14  18      108.24      118.09      4.96 o 
   2  14  18       26.50       32.41      4.00 o 
   3  14  18       88.25      120.19      5.57 o 
   4  14  18       99.52      130.63      6.51 o 
   5  14  18       20.05        9.00      5.16 o 
   6  14  18        0.64        0.75      5.50 o 
   7  14  18        0.31        2.95      6.72 o 
   1  15  18        1.41        3.30      2.83 o 
   2  15  18       14.34       12.35      3.36 o 
   3  15  18       14.04       19.95      5.14 o 
   4  15  18       11.85        8.66      4.60 o 
   5  15  18        2.73        2.68      4.50 o 
   6  15  18        4.31       10.58      7.30 o 
   0  16  18        0.28        1.17      4.13 o 
   1  16  18        9.00       10.78      3.75 o 
   2  16  18       27.87       31.89      5.23 o 
   3  16  18        0.31        1.02      3.64 o 
   4  16  18       25.85       38.68      5.09 o 
   5  16  18       14.66       13.84      5.17 o 
   6  16  18        9.71       11.39      5.41 o 
   1  17  18        0.42       -3.86      3.86 o 
   2  17  18        1.43        3.17      4.92 o 
   3  17  18        6.25       12.97      3.79 o 
   4  17  18        1.45       -1.31      4.92 o 
   5  17  18        5.13        5.86      5.61 o 
   0  18  18       12.50       22.26     11.13 o 
   1  18  18        5.27        8.25      6.64 o 
   2  18  18        0.78        3.32      3.83 o 
   3  18  18        4.78        1.48      4.32 o 
   4  18  18        0.51        1.95      4.11 o 
   1  19  18        0.06       -4.40      6.87 o 
   2  19  18        5.30       10.08      5.09 o 
   3  19  18        2.94       -3.81      4.15 o 
   1   1  19      140.53      132.14      4.53 o 
   2   1  19        6.48        7.08      3.09 o 
   3   1  19      338.53      283.97      5.30 o 
   4   1  19       45.28       37.71      2.61 o 
   5   1  19       12.25       11.47      2.88 o 
   6   1  19       10.27        7.32      2.55 o 
   7   1  19       27.71       18.07      3.19 o 
   8   1  19       24.87       22.05      3.61 o 
   9   1  19        1.71        1.19      2.93 o 
  10   1  19       10.62        6.72      6.17 o 
   0   2  19        0.97        5.79      3.99 o 
   1   2  19      363.78      375.46      6.41 o 
   2   2  19      414.42      383.55      6.60 o 
   3   2  19     1003.04     1041.81      9.54 o 
   4   2  19      269.73      283.56      4.66 o 
   5   2  19        0.54        1.48      2.04 o 
   6   2  19       25.92       47.91      3.48 o 
   7   2  19        0.11        1.26      2.70 o 
   8   2  19        1.71        2.27      2.57 o 
   9   2  19        5.20        3.32      5.82 o 
  10   2  19        0.23       -5.43      6.66 o 
   1   3  19       88.65       87.02      3.73 o 
   2   3  19      112.99      104.07      4.30 o 
   3   3  19      118.95      119.49      3.68 o 
   4   3  19        0.17       -1.13      2.24 o 
   5   3  19       44.36       55.39      4.08 o 
   6   3  19      158.82      180.97      5.11 o 
   7   3  19       25.21       18.98      3.71 o 
   8   3  19       36.90       18.14      5.96 o 
   9   3  19       15.36       11.05      6.45 o 
  10   3  19        8.44       24.12     15.00 o 
   0   4  19      411.82      360.24      8.15 o 
   1   4  19      188.69      187.49      4.36 o 
   2   4  19      127.95      122.77      3.93 o 
   3   4  19      703.09      689.81      6.54 o 
   4   4  19       14.21       10.25      1.63 o 
   5   4  19        0.12       -0.12      1.31 o 
   6   4  19        2.04        1.15      1.44 o 
   7   4  19       11.45        9.72      1.88 o 
   8   4  19        3.32        1.77      4.17 o 
   9   4  19        3.06       -0.09      6.78 o 
   1   5  19      528.74      537.24      6.78 o 
   2   5  19       60.39       78.95      4.44 o 
   3   5  19       89.20       88.90      2.39 o 
   4   5  19      100.49       78.09      5.37 o 
   5   5  19        9.29        9.47      3.74 o 
   6   5  19        0.70        2.54      3.41 o 
   7   5  19       18.39       18.78      4.99 o 
   8   5  19        1.47       -2.62      5.37 o 
   9   5  19        0.02        3.46      6.22 o 
   0   6  19       37.50       35.21      4.37 o 
   1   6  19       63.14       56.73      3.52 o 
   2   6  19        0.00        0.60      2.07 o 
   3   6  19       68.56       78.39      4.57 o 
   4   6  19      163.15      132.04      6.11 o 
   5   6  19      209.36      201.19      6.57 o 
   6   6  19       14.65        8.84      4.93 o 
   7   6  19        0.04       -2.70      3.48 o 
   8   6  19        1.22       -8.04      9.20 o 
   9   6  19       15.41       24.77      8.18 o 
   1   7  19      125.55      128.02      3.09 o 
   2   7  19      152.31      142.05      4.73 o 
   3   7  19        2.92       -1.26      2.89 o 
   4   7  19       56.02       82.53      4.60 o 
   5   7  19       12.58        9.23      4.13 o 
   6   7  19       12.03       13.94      4.91 o 
   7   7  19        0.57        1.36      4.13 o 
   8   7  19       29.35       26.73      7.12 o 
   9   7  19       13.05       36.47     10.18 o 
   0   8  19      278.67      275.49      6.32 o 
   1   8  19        7.32        2.26      2.22 o 
   2   8  19        1.64       -3.20      3.20 o 
   3   8  19       51.46       38.35      3.36 o 
   4   8  19       60.63       73.16      4.17 o 
   5   8  19        7.22       11.59      3.78 o 
   6   8  19        0.06       -0.76      3.15 o 
   7   8  19        0.33       -4.44      5.30 o 
   8   8  19        3.82        0.72      4.96 o 
   9   8  19        1.05       -3.00      7.53 o 
   1   9  19        1.48        5.68      2.23 o 
   2   9  19      107.77      115.41      4.48 o 
   3   9  19        0.17        0.51      2.23 o 
   4   9  19        0.99        1.19      2.24 o 
   5   9  19       20.16       15.34      4.00 o 
   6   9  19       15.91        9.17      5.80 o 
   7   9  19        1.67        5.36      6.69 o 
   8   9  19        2.02       -3.38      7.65 o 
   0  10  19        0.49        4.58      3.94 o 
   1  10  19        1.70        5.10      1.69 o 
   2  10  19       43.77       56.56      5.88 o 
   3  10  19      128.02      142.86      4.09 o 
   4  10  19       40.62       42.60      4.04 o 
   5  10  19      115.12      145.62      7.35 o 
   6  10  19       41.30       41.27      8.01 o 
   7  10  19        0.26       -2.35      5.02 o 
   8  10  19        7.20       -0.74      7.21 o 
   1  11  19        1.73        3.18      1.20 o 
   2  11  19        0.74        0.30      2.47 o 
   3  11  19        2.32        1.38      2.41 o 
   4  11  19       71.49       79.03      6.73 o 
   5  11  19       30.33       22.82      5.76 o 
   6  11  19        3.89        2.99      6.62 o 
   7  11  19        6.86       14.65      7.60 o 
   8  11  19        1.54       -1.26      5.64 o 
   0  12  19       18.79       11.49      3.90 o 
   1  12  19        0.10       -1.01      1.94 o 
   2  12  19       29.49       16.63      2.89 o 
   3  12  19       16.68        7.15      4.09 o 
   4  12  19        3.26       -1.47      5.88 o 
   5  12  19        5.49        4.95      5.21 o 
   6  12  19       18.67       10.26      5.95 o 
   7  12  19        0.11       -6.32      6.37 o 
   1  13  19        1.81        4.01      2.67 o 
   2  13  19      110.60      109.20      9.16 o 
   3  13  19       14.17        7.91      4.42 o 
   4  13  19      130.86      152.55      8.04 o 
   5  13  19       43.50       26.78      7.03 o 
   6  13  19        6.43        2.70      5.51 o 
   7  13  19        0.36       -5.28      6.13 o 
   0  14  19       77.25       92.27      3.75 o 
   1  14  19        1.57        1.96      2.45 o 
   2  14  19       16.74       14.97      4.13 o 
   3  14  19        8.01       18.29      5.89 o 
   4  14  19        0.33        3.32      3.97 o 
   5  14  19       12.46       14.31      5.81 o 
   6  14  19        5.87       14.70      6.09 o 
   7  14  19        2.11        3.85     18.72 o 
   1  15  19        0.11       -2.00      2.24 o 
   2  15  19       16.17       15.22      4.52 o 
   3  15  19        3.35        0.94      4.33 o 
   4  15  19       50.39       58.92      5.84 o 
   5  15  19       14.37       16.98      6.40 o 
   6  15  19        2.43        8.42      5.40 o 
   0  16  19       11.46        8.28      9.11 o 
   1  16  19        2.15        2.58      2.97 o 
   2  16  19       15.10       19.43      3.92 o 
   3  16  19        4.50        8.63      4.64 o 
   4  16  19        2.69        2.96      5.87 o 
   5  16  19        0.27        0.43      5.19 o 
   1  17  19        1.90       -3.93      7.26 o 
   2  17  19        7.00        9.77      4.10 o 
   3  17  19       43.53       49.47      5.53 o 
   4  17  19        5.55        4.08      5.92 o 
   0  18  19        0.34       -4.06      9.42 o 
   1  18  19        1.57        6.39      7.14 o 
   2  18  19        1.99        5.91      3.74 o 
   3  18  19        0.01        4.36      5.11 o 
   1  19  19        7.09        7.66      7.23 o 
   2  19  19        4.23       18.40     19.37 o 
   0   0  20       70.10       74.07     14.01 o 
   1   0  20      644.81      657.42     12.96 o 
   2   0  20     1138.21     1273.01     19.00 o 
   3   0  20      235.49      250.27      6.85 o 
   4   0  20        5.95        7.26      4.34 o 
   5   0  20      260.77      267.90     10.29 o 
   6   0  20       47.06       48.05      5.86 o 
   7   0  20       35.34       36.82      5.28 o 
   8   0  20       11.59       11.53      4.37 o 
   9   0  20       17.74        3.68      5.24 o 
   1   1  20       76.94       91.90      4.59 o 
   2   1  20       90.46       88.76      4.82 o 
   3   1  20       67.51       75.07      3.26 o 
   4   1  20        5.62        9.87      2.43 o 
   5   1  20        2.56        6.32      2.60 o 
   6   1  20       35.91       24.81      2.81 o 
   7   1  20        9.54       11.82      2.90 o 
   8   1  20       10.22        6.10      2.85 o 
   9   1  20        1.14        0.23      3.68 o 
   0   2  20      584.36      710.29     11.61 o 
   1   2  20        1.18        2.99      2.48 o 
   2   2  20      261.24      274.18      6.63 o 
   3   2  20        5.55        4.52      2.64 o 
   4   2  20      175.66      247.70      4.65 o 
   5   2  20       29.86       39.58      3.14 o 
   6   2  20       10.10        8.65      2.42 o 
   7   2  20        0.46        0.63      2.47 o 
   8   2  20        0.08        2.01      3.85 o 
   9   2  20       16.97       10.61      4.79 o 
   1   3  20      306.12      313.77      5.60 o 
   2   3  20       10.08        3.06      3.13 o 
   3   3  20       40.84       25.41      2.73 o 
   4   3  20       60.65       79.70      3.55 o 
   5   3  20       67.69       57.91      3.32 o 
   6   3  20        3.54        2.88      1.78 o 
   7   3  20        3.52        2.29      1.85 o 
   8   3  20       16.07       15.95      5.13 o 
   9   3  20        1.16        2.43      4.19 o 
   0   4  20       90.62       92.90      6.10 o 
   1   4  20        3.93        5.60      2.61 o 
   2   4  20      225.54      223.02      5.38 o 
   3   4  20       62.78       73.68      3.56 o 
   4   4  20       54.20       75.23      5.17 o 
   5   4  20        3.11        4.07      1.64 o 
   6   4  20        0.82       -0.04      3.37 o 
   7   4  20        0.00       -0.34      2.96 o 
   8   4  20        1.43       -1.62      3.57 o 
   9   4  20       13.35       17.56      7.98 o 
   1   5  20      207.86      208.38      4.44 o 
   2   5  20      334.94      378.40      6.32 o 
   3   5  20       14.42       14.46      1.84 o 
   4   5  20       47.05       76.15      4.42 o 
   5   5  20       55.38       57.41      4.96 o 
   6   5  20      107.64      145.48      6.46 o 
   7   5  20        2.01        1.14      3.60 o 
   8   5  20        2.37        1.57      3.62 o 
   9   5  20        0.74        5.41      6.49 o 
   0   6  20       44.37       55.28      6.38 o 
   1   6  20      274.85      250.73      5.00 o 
   2   6  20       85.39       64.74      3.77 o 
   3   6  20      173.63      199.31      5.65 o 
   4   6  20       42.25       39.67      4.66 o 
   5   6  20       82.28       70.98      5.84 o 
   6   6  20       16.49       19.06      4.30 o 
   7   6  20        6.01        7.35      4.09 o 
   8   6  20        0.10        0.55      4.49 o 
   9   6  20        4.99        2.67      7.39 o 
   1   7  20        8.97        9.53      2.58 o 
   2   7  20       13.17       12.04      1.84 o 
   3   7  20        4.21        2.19      3.27 o 
   4   7  20        7.36        4.57      3.15 o 
   5   7  20       12.65       11.97      3.62 o 
   6   7  20        1.38        5.92      3.72 o 
   7   7  20        0.21        0.23      3.45 o 
   8   7  20        0.77        0.96      5.33 o 
   9   7  20        1.34        1.08      7.94 o 
   0   8  20      558.36      541.71     14.86 o 
   1   8  20       19.44        8.67      2.62 o 
   2   8  20      236.72      191.01      5.59 o 
   3   8  20        9.84       11.40      3.33 o 
   4   8  20      102.31       91.17      5.04 o 
   5   8  20        8.56        3.87      3.13 o 
   6   8  20        0.08       -0.92      2.81 o 
   7   8  20        0.01        1.93      5.79 o 
   8   8  20        0.00       -2.24      5.39 o 
   1   9  20       53.23       79.33      3.08 o 
   2   9  20      139.81      160.21      4.96 o 
   3   9  20       79.26       97.75      4.65 o 
   4   9  20       10.33        5.54      4.12 o 
   5   9  20       10.27        5.33      2.89 o 
   6   9  20        1.28       -1.20      4.75 o 
   7   9  20       37.56       43.70     10.41 o 
   8   9  20        0.20        0.93      6.11 o 
   0  10  20       51.91       44.21      3.75 o 
   1  10  20        0.67        1.34      1.25 o 
   2  10  20       18.43        7.15      3.04 o 
   3  10  20       16.41       11.50      3.63 o 
   4  10  20       22.82       12.80      3.85 o 
   5  10  20        0.63        0.06      2.26 o 
   6  10  20        8.45       11.02      6.68 o 
   7  10  20        3.87       13.14      8.32 o 
   8  10  20        3.80        5.45      7.71 o 
   1  11  20        0.02        0.20      1.18 o 
   2  11  20       45.53       51.54      3.61 o 
   3  11  20       87.51       83.02      3.18 o 
   4  11  20        1.35        1.88      2.24 o 
   5  11  20        2.99        5.82      6.47 o 
   6  11  20        5.85        5.17      6.33 o 
   7  11  20       13.24       -2.98      7.50 o 
   0  12  20        3.39        2.96      3.27 o 
   1  12  20        2.79        2.36      3.00 o 
   2  12  20        6.47        4.88      3.17 o 
   3  12  20        0.67        0.27      4.12 o 
   4  12  20        0.38       -5.18      7.23 o 
   5  12  20       34.62       40.75      6.79 o 
   6  12  20        3.03        5.51      5.11 o 
   7  12  20        0.45        4.95      5.76 o 
   1  13  20        0.10        2.86      2.19 o 
   2  13  20       11.84       12.69      4.57 o 
   3  13  20        0.09        0.86      5.99 o 
   4  13  20        0.81       -4.66      4.66 o 
   5  13  20       24.61       21.48      6.20 o 
   6  13  20        6.39        3.21      5.50 o 
   7  13  20        6.94       11.56      6.91 o 
   0  14  20       50.05       46.49      4.40 o 
   1  14  20       25.82       34.27      4.34 o 
   2  14  20        0.84        4.42      4.82 o 
   3  14  20        7.00        5.47      4.45 o 
   4  14  20        1.04       -0.62      4.46 o 
   5  14  20        7.57        4.47      5.86 o 
   6  14  20        9.90       15.78      7.07 o 
   1  15  20       22.09       24.14      3.23 o 
   2  15  20       15.04        8.41      4.47 o 
   3  15  20       36.75       49.31      6.19 o 
   4  15  20       40.97       53.27      7.31 o 
   5  15  20        1.06       -1.02      6.36 o 
   0  16  20        0.49        3.62      8.91 o 
   1  16  20        1.72        0.28      3.05 o 
   2  16  20        2.04        0.53      3.64 o 
   3  16  20        0.00       -1.89      4.22 o 
   4  16  20       21.60       25.01      7.42 o 
   5  16  20        6.45        2.84      5.49 o 
   1  17  20        4.10        0.10      8.19 o 
   2  17  20       11.56       16.95      4.35 o 
   3  17  20        0.28       -3.92      4.91 o 
   4  17  20        5.40        2.62      4.45 o 
   0  18  20        3.13       13.74      9.70 o 
   1  18  20        2.24        4.84      7.51 o 
   2  18  20        7.76        1.78      6.69 o 
   1   1  21       36.00       42.80      4.41 o 
   2   1  21       24.76       33.21      3.67 o 
   3   1  21        0.52       -0.19      2.17 o 
   4   1  21       69.33       57.29      3.79 o 
   5   1  21        6.58        5.78      2.50 o 
   6   1  21        1.25        1.59      2.21 o 
   7   1  21        0.00        1.11      2.44 o 
   8   1  21       11.37        6.25      4.11 o 
   9   1  21        0.37        0.54      3.62 o 
   0   2  21      418.27      418.52      9.35 o 
   1   2  21        8.69        8.21      2.93 o 
   2   2  21      253.97      280.78      5.48 o 
   3   2  21      121.41       99.48      3.39 o 
   4   2  21       22.45       32.07      3.19 o 
   5   2  21       29.94       40.32      3.52 o 
   6   2  21       45.77       52.49      5.21 o 
   7   2  21       28.96       24.72      5.63 o 
   8   2  21       52.00       60.00     10.72 o 
   9   2  21        0.29       -0.53      4.59 o 
   1   3  21       12.91       12.70      3.27 o 
   2   3  21      287.92      339.93      6.75 o 
   3   3  21       21.68       17.05      3.20 o 
   4   3  21        4.71        0.07      2.39 o 
   5   3  21       22.67       21.93      2.39 o 
   6   3  21        8.77        5.20      1.93 o 
   7   3  21        4.04        2.46      3.63 o 
   8   3  21       14.52        9.29      4.85 o 
   9   3  21       22.97       12.75      5.69 o 
   0   4  21       59.37       45.12      5.11 o 
   1   4  21      249.04      287.50      5.93 o 
   2   4  21       17.97       24.98      3.98 o 
   3   4  21       18.06       19.46      2.89 o 
   4   4  21      199.84      191.01      3.37 o 
   5   4  21        3.15        3.84      1.78 o 
   6   4  21        2.40        3.08      3.38 o 
   7   4  21       21.07       12.36      5.01 o 
   8   4  21        0.06        1.43      3.50 o 
   9   4  21       15.65       11.41      6.47 o 
   1   5  21        6.26       10.01      3.27 o 
   2   5  21        0.04       -0.98      3.68 o 
   3   5  21        0.72        0.64      1.82 o 
   4   5  21       81.47      103.98      5.23 o 
   5   5  21        7.37        1.92      3.56 o 
   6   5  21       23.76       20.54      4.76 o 
   7   5  21        1.17       -0.63      3.13 o 
   8   5  21        3.53        4.25      4.68 o 
   9   5  21        4.09        7.06      5.88 o 
   0   6  21      212.66      202.32      9.03 o 
   1   6  21       12.35       15.19      3.34 o 
   2   6  21      354.31      362.74      6.02 o 
   3   6  21      312.23      307.92      6.41 o 
   4   6  21       17.25       29.78      3.87 o 
   5   6  21       23.64       30.95      4.70 o 
   6   6  21       22.18       13.91      5.00 o 
   7   6  21       10.88        6.44      4.38 o 
   8   6  21        0.08       -2.94      6.36 o 
   1   7  21       48.69       37.85      3.06 o 
   2   7  21       34.34       33.45      1.89 o 
   3   7  21       22.48       16.38      3.96 o 
   4   7  21        0.16       -0.94      2.98 o 
   5   7  21        4.69       -0.70      2.84 o 
   6   7  21        0.60        2.87      4.36 o 
   7   7  21        5.34        6.71      3.83 o 
   8   7  21        5.96        6.14      6.60 o 
   0   8  21       31.62       15.95      5.20 o 
   1   8  21       55.98       48.87      2.47 o 
   2   8  21        6.49        1.36      2.74 o 
   3   8  21       63.61       69.25      5.69 o 
   4   8  21       15.08       17.19      3.89 o 
   5   8  21        0.26        1.68      3.49 o 
   6   8  21        8.77        0.51      4.54 o 
   7   8  21        0.64        3.59      5.96 o 
   8   8  21       10.12       27.30     11.75 o 
   1   9  21        0.31        1.50      1.55 o 
   2   9  21        2.36        3.69      3.40 o 
   3   9  21       67.31       73.23      4.96 o 
   4   9  21       12.72       13.14      3.47 o 
   5   9  21        0.89       -2.59      4.07 o 
   6   9  21        0.36        0.61      2.88 o 
   7   9  21        0.09        5.35      6.94 o 
   8   9  21       12.63        8.03      8.91 o 
   0  10  21       83.34       85.05      4.39 o 
   1  10  21        0.47        0.56      2.22 o 
   2  10  21       18.20       19.59      3.51 o 
   3  10  21       41.16       32.38      4.49 o 
   4  10  21       13.83        7.28      4.17 o 
   5  10  21       47.65       43.92     11.83 o 
   6  10  21        5.93        5.19      6.37 o 
   7  10  21        2.81       -1.64      5.53 o 
   1  11  21       42.48       49.29      1.79 o 
   2  11  21        6.45        7.70      2.82 o 
   3  11  21        0.21        0.75      3.07 o 
   4  11  21        8.71        9.67      5.48 o 
   5  11  21        0.26        0.42      4.67 o 
   6  11  21        3.82       -7.46      7.46 o 
   7  11  21       17.43       19.52      7.88 o 
   0  12  21        4.27        0.66      3.02 o 
   1  12  21       38.80       41.70      5.32 o 
   2  12  21       16.66       19.02      4.35 o 
   3  12  21        0.32       -2.64      6.81 o 
   4  12  21       33.12       25.00      5.26 o 
   5  12  21        0.31       -0.48      4.70 o 
   6  12  21        0.20        2.77      6.07 o 
   7  12  21        1.94        3.32      6.08 o 
   1  13  21        0.02       -1.01      2.41 o 
   2  13  21        2.78        5.62      5.22 o 
   3  13  21       49.74       74.69      7.21 o 
   4  13  21        0.01       -3.21      4.97 o 
   5  13  21       30.19       31.37      8.55 o 
   6  13  21        0.04       -2.01      7.42 o 
   0  14  21        9.11       -0.52     10.18 o 
   1  14  21        2.10        0.95      3.74 o 
   2  14  21       26.93       35.74      5.86 o 
   3  14  21        1.65       -2.58      4.82 o 
   4  14  21       13.63       13.97      6.79 o 
   5  14  21        2.26        5.92      5.01 o 
   6  14  21       11.75       14.51      6.40 o 
   1  15  21        1.97        4.76      6.25 o 
   2  15  21        9.54       14.63      3.37 o 
   3  15  21       37.75       46.64      5.62 o 
   4  15  21        5.85       11.02      5.23 o 
   5  15  21        1.01       -3.39      6.19 o 
   0  16  21        0.49       -7.28      8.61 o 
   1  16  21        0.41        3.82      6.46 o 
   2  16  21        7.17       15.16      4.11 o 
   3  16  21        5.79        8.54      4.15 o 
   4  16  21       22.93       26.61      5.71 o 
   1  17  21        0.21        0.42      6.76 o 
   2  17  21        1.67        5.79      9.12 o 
   3  17  21       17.20       18.98      5.16 o 
   0  18  21        8.38        2.25      8.92 o 
   1  18  21        5.19        9.43      7.68 o 
   0   0  22      201.38      237.40     12.83 o 
   1   0  22      342.10      319.63      9.54 o 
   2   0  22        2.35       -0.59      3.40 o 
   3   0  22       38.12       18.10      4.10 o 
   4   0  22      193.64      178.95      5.56 o 
   5   0  22       38.60       36.14      5.52 o 
   6   0  22       70.96       83.76     11.90 o 
   7   0  22       26.31       25.74      7.60 o 
   8   0  22       28.56        5.69      9.54 o 
   9   0  22        7.75        4.17     12.71 o 
   1   1  22       32.92       39.17      4.26 o 
   2   1  22      195.03      194.05      5.94 o 
   3   1  22       19.77       16.58      2.80 o 
   4   1  22       59.85       68.19      3.28 o 
   5   1  22       17.15       19.00      3.01 o 
   6   1  22       14.02       10.77      2.99 o 
   7   1  22        0.07        1.89      2.42 o 
   8   1  22       17.28        8.01      4.63 o 
   9   1  22        0.56       -4.46      6.09 o 
   0   2  22      196.77      185.51      6.19 o 
   1   2  22      158.45      151.83      5.60 o 
   2   2  22      146.52      212.13      5.83 o 
   3   2  22      136.34      116.59      4.01 o 
   4   2  22       27.99       17.92      2.77 o 
   5   2  22       28.54       27.96      3.06 o 
   6   2  22       24.17       19.61      3.73 o 
   7   2  22       19.60       10.05      4.86 o 
   8   2  22        4.46        1.54      3.49 o 
   9   2  22        0.42        4.04      4.70 o 
   1   3  22       85.49       94.87      4.69 o 
   2   3  22       55.85       47.33      3.83 o 
   3   3  22        9.74       16.70      3.01 o 
   4   3  22       37.56       39.18      2.69 o 
   5   3  22        0.00        1.95      1.72 o 
   6   3  22        6.91        6.39      1.89 o 
   7   3  22       32.07       16.70      5.08 o 
   8   3  22       13.91       10.22      5.68 o 
   9   3  22        0.60        0.89      6.98 o 
   0   4  22      714.15      759.35     16.04 o 
   1   4  22        5.47        8.25      2.87 o 
   2   4  22      175.46      178.60      5.64 o 
   3   4  22      128.47      124.96      3.54 o 
   4   4  22       13.35       10.63      1.81 o 
   5   4  22       25.06       22.92      2.90 o 
   6   4  22        1.07       -1.47      3.65 o 
   7   4  22        0.80       -1.07      4.20 o 
   8   4  22        2.59        3.29      4.15 o 
   1   5  22      161.11      185.55      4.56 o 
   2   5  22      107.70      131.85      4.82 o 
   3   5  22       20.08       17.27      1.80 o 
   4   5  22       25.70       38.12      5.72 o 
   5   5  22        5.79        1.39      3.30 o 
   6   5  22       17.51       13.29      4.66 o 
   7   5  22       41.68       42.69      7.82 o 
   8   5  22       28.48       35.12      9.20 o 
   0   6  22       41.48       32.88      5.03 o 
   1   6  22       21.67       13.83      3.30 o 
   2   6  22       73.27       77.56      3.96 o 
   3   6  22        0.01       -1.23      2.91 o 
   4   6  22        7.14       11.86      3.58 o 
   5   6  22        8.09        8.28      3.70 o 
   6   6  22        7.44        3.25      3.63 o 
   7   6  22        1.07       -3.83      5.07 o 
   8   6  22        9.30       10.85      6.04 o 
   1   7  22       26.68       29.73      3.79 o 
   2   7  22        0.28        1.42      1.50 o 
   3   7  22        7.67       12.93      3.97 o 
   4   7  22        1.46       -3.84      3.84 o 
   5   7  22        2.75        0.23      3.07 o 
   6   7  22        0.52        2.39      4.61 o 
   7   7  22        0.07       -0.56      4.17 o 
   8   7  22        4.33        7.01      6.50 o 
   0   8  22      725.70      709.99     12.24 o 
   1   8  22        0.95       -0.41      1.96 o 
   2   8  22       11.61        8.46      3.79 o 
   3   8  22      122.87      135.53      5.45 o 
   4   8  22        0.01        0.50      2.72 o 
   5   8  22       15.64       12.20      4.48 o 
   6   8  22        2.81        0.81      3.70 o 
   7   8  22        2.73        1.50      6.70 o 
   8   8  22        0.51       -0.12      5.32 o 
   1   9  22       42.87       47.72      3.60 o 
   2   9  22       10.25       12.58      3.40 o 
   3   9  22        3.04        2.40      3.36 o 
   4   9  22        7.32        6.75      3.61 o 
   5   9  22        3.31        0.57      3.75 o 
   6   9  22       10.14        5.11      5.03 o 
   7   9  22        4.79        0.27      6.52 o 
   0  10  22       57.05       48.74      5.07 o 
   1  10  22        0.02        2.84      1.61 o 
   2  10  22        2.48        1.69      3.67 o 
   3  10  22       43.32       46.91      6.10 o 
   4  10  22       10.32        8.88      3.19 o 
   5  10  22        1.97       -0.04      5.82 o 
   6  10  22        6.61        7.48      6.69 o 
   7  10  22        7.71       11.76      8.27 o 
   1  11  22        0.92       -1.30      2.52 o 
   2  11  22       33.98       20.67      3.62 o 
   3  11  22        8.01        9.52      4.06 o 
   4  11  22        1.95        0.62      6.34 o 
   5  11  22       17.34        5.27      5.85 o 
   6  11  22        1.57        3.67      6.45 o 
   7  11  22        0.65       -3.82      6.59 o 
   0  12  22        1.38        2.32      2.51 o 
   1  12  22        9.69       12.06      4.00 o 
   2  12  22        8.12        8.83      3.77 o 
   3  12  22       24.69       43.08      6.51 o 
   4  12  22        3.21        0.55      4.96 o 
   5  12  22       14.10        1.84      4.83 o 
   6  12  22        0.00       -2.24      5.13 o 
   1  13  22        8.46        7.38      3.53 o 
   2  13  22        4.72        7.59      5.36 o 
   3  13  22        5.07        9.20      8.40 o 
   4  13  22        0.30       -1.43      4.21 o 
   5  13  22        7.57        6.61      6.44 o 
   6  13  22        3.91        5.89      7.46 o 
   0  14  22       22.74       45.83     14.71 o 
   1  14  22        0.76        3.60      7.69 o 
   2  14  22        1.07        6.06      4.60 o 
   3  14  22        4.30        7.70      7.93 o 
   4  14  22        0.01        0.39      5.54 o 
   5  14  22        1.67        1.30      5.56 o 
   1  15  22        0.41       -1.25      6.44 o 
   2  15  22        0.59        4.90      3.16 o 
   3  15  22       56.54       86.69      5.32 o 
   4  15  22        6.39       14.11      6.46 o 
   0  16  22        0.77       -0.41      9.99 o 
   1  16  22        0.94       -2.68      7.05 o 
   2  16  22        0.75        4.56      8.23 o 
   3  16  22        1.50        8.64      3.55 o 
   1  17  22        1.21       -1.28      8.62 o 
   2  17  22        2.77       -5.14      7.76 o 
   1   1  23       32.71       30.29      4.09 o 
   2   1  23      104.96      119.86      6.10 o 
   3   1  23        1.95        1.32      2.57 o 
   4   1  23        2.27        1.16      2.71 o 
   5   1  23       11.77       17.05      3.07 o 
   6   1  23       23.83       29.92      5.89 o 
   7   1  23        5.84        2.69      3.31 o 
   8   1  23        3.92        2.29      3.87 o 
   0   2  23       13.11       17.29      5.31 o 
   1   2  23       35.76       22.18      4.18 o 
   2   2  23        0.36       -0.55      3.09 o 
   3   2  23       25.28       28.58      2.88 o 
   4   2  23       58.66       67.65      3.40 o 
   5   2  23       29.42       21.96      4.17 o 
   6   2  23       28.95       26.94      3.94 o 
   7   2  23        2.67       -0.15      3.86 o 
   8   2  23        0.21       -1.15      3.53 o 
   1   3  23        3.08        1.63      3.43 o 
   2   3  23        6.24        9.84      3.29 o 
   3   3  23        3.70        4.58      3.14 o 
   4   3  23       89.39       88.12      3.31 o 
   5   3  23       17.20       11.07      2.58 o 
   6   3  23        1.96       -2.56      3.97 o 
   7   3  23        0.04       -0.13      3.37 o 
   8   3  23       19.77       12.97      5.15 o 
   0   4  23      274.22      318.98      9.45 o 
   1   4  23       50.77       31.09      3.58 o 
   2   4  23      181.32      184.94      5.85 o 
   3   4  23        0.28       -1.23      2.41 o 
   4   4  23       44.44       51.08      4.42 o 
   5   4  23        1.83        5.95      3.45 o 
   6   4  23        0.08        3.74      4.07 o 
   7   4  23       12.14       10.59      4.99 o 
   8   4  23        4.13        1.12      3.98 o 
   1   5  23       17.76       16.80      4.45 o 
   2   5  23       10.08       13.41      3.72 o 
   3   5  23        0.58        2.27      1.46 o 
   4   5  23       52.81       56.22      5.64 o 
   5   5  23        0.82        2.30      3.53 o 
   6   5  23        9.43        7.15      4.04 o 
   7   5  23        0.14        3.86      4.63 o 
   8   5  23        3.10        0.80      4.00 o 
   0   6  23      754.94      718.17     20.15 o 
   1   6  23      161.30      171.57      4.66 o 
   2   6  23        0.50        2.05      1.73 o 
   3   6  23        0.86        5.39      3.38 o 
   4   6  23        0.71        3.71      3.44 o 
   5   6  23       27.61       18.90      4.57 o 
   6   6  23        0.05        3.15      3.82 o 
   7   6  23        0.25        4.10      3.96 o 
   8   6  23        2.42        1.95      3.98 o 
   1   7  23       20.65       18.04      2.79 o 
   2   7  23       51.99       41.32      2.32 o 
   3   7  23        1.96        6.34      3.47 o 
   4   7  23       17.50       20.40      4.18 o 
   5   7  23       24.87       14.10      4.62 o 
   6   7  23        3.19        4.73      4.09 o 
   7   7  23       14.40        6.57      4.26 o 
   0   8  23       23.35       11.92      5.56 o 
   1   8  23        7.72        4.71      2.18 o 
   2   8  23        8.59        5.95      3.76 o 
   3   8  23        3.27        3.03      3.61 o 
   4   8  23        8.14        5.80      3.41 o 
   5   8  23       15.72       12.81      4.27 o 
   6   8  23        3.72        2.14      3.62 o 
   7   8  23        1.13       -0.83      6.54 o 
   1   9  23        5.47        6.90      1.99 o 
   2   9  23        8.25        3.82      3.14 o 
   3   9  23       15.91       21.34      3.92 o 
   4   9  23       32.14       28.02      5.65 o 
   5   9  23        1.83        1.70      3.52 o 
   6   9  23       12.11       10.26      8.26 o 
   7   9  23        0.52       -2.37      5.80 o 
   0  10  23        1.35       -2.83      2.83 o 
   1  10  23        7.74        6.50      3.10 o 
   2  10  23        0.78        0.48      3.16 o 
   3  10  23        4.07        1.26      3.35 o 
   4  10  23        0.18        1.86      6.27 o 
   5  10  23       28.34       11.74      6.73 o 
   6  10  23        3.20       18.35      7.60 o 
   7  10  23        9.52        3.39     11.30 o 
   1  11  23       12.04        7.57      3.35 o 
   2  11  23        0.13        1.89      2.47 o 
   3  11  23        4.23        1.80      4.51 o 
   4  11  23       39.67       27.17      9.85 o 
   5  11  23        0.08       -1.11      4.38 o 
   6  11  23       11.19        7.80      8.19 o 
   0  12  23        8.13        9.04     10.01 o 
   1  12  23        2.27        5.02      2.69 o 
   2  12  23        4.21        8.89      4.80 o 
   3  12  23        3.16        3.17      8.12 o 
   4  12  23        0.05        0.58      4.06 o 
   5  12  23        4.97       -1.29      5.02 o 
   6  12  23        8.29       16.40      8.77 o 
   1  13  23       15.33       18.64      4.49 o 
   2  13  23       21.09       21.61      8.33 o 
   3  13  23        3.07        2.05      7.49 o 
   4  13  23       51.77       27.22      9.96 o 
   5  13  23       15.10        3.78      7.20 o 
   0  14  23        0.18        2.64     16.09 o 
   1  14  23        1.63        4.92      8.10 o 
   2  14  23       14.18       25.83      4.28 o 
   3  14  23        0.25       -1.40      4.65 o 
   4  14  23       19.51       36.33     10.68 o 
   1  15  23        3.68        4.46      6.83 o 
   2  15  23        2.57        7.14      7.51 o 
   3  15  23        3.77        0.60      3.33 o 
   0  16  23       37.82       47.88     28.61 o 
   1  16  23        0.11        5.20      7.54 o 
   2  16  23        0.14       -8.17      8.17 o 
   0   0  24      228.52      211.43     11.50 o 
   1   0  24      280.45      323.46      9.50 o 
   2   0  24      447.60      503.63     11.06 o 
   3   0  24        1.31       -1.23      3.53 o 
   4   0  24      111.38      141.81      5.90 o 
   5   0  24        2.20        3.39      3.53 o 
   6   0  24       31.35       14.11      5.59 o 
   7   0  24        0.61       -0.74      7.04 o 
   8   0  24        0.07       -1.49      6.96 o 
   1   1  24       22.15       22.15      4.52 o 
   2   1  24       22.66       42.49      4.16 o 
   3   1  24        0.37        1.58      2.34 o 
   4   1  24       59.24       54.18      4.61 o 
   5   1  24        2.84       -1.40      2.12 o 
   6   1  24       37.68       36.31      4.57 o 
   7   1  24        8.14        5.13      3.65 o 
   8   1  24        0.06       -0.41      5.30 o 
   0   2  24       32.20       20.04      5.19 o 
   1   2  24      118.67      125.65      5.69 o 
   2   2  24       15.82       34.08      3.83 o 
   3   2  24       10.61       10.42      3.05 o 
   4   2  24        1.38        2.66      2.55 o 
   5   2  24        7.62        3.92      2.58 o 
   6   2  24        1.69        1.17      3.84 o 
   7   2  24       23.06       16.83      6.00 o 
   8   2  24        0.28       -0.63      3.45 o 
   1   3  24       54.04       58.58      4.04 o 
   2   3  24        0.89        1.42      3.15 o 
   3   3  24        1.14        2.89      3.05 o 
   4   3  24        4.45       11.87      3.35 o 
   5   3  24        0.47        0.54      3.14 o 
   6   3  24       29.71       21.06      4.64 o 
   7   3  24        0.27        2.19      4.07 o 
   8   3  24        2.96        2.79      4.14 o 
   0   4  24        3.97       -1.23      4.51 o 
   1   4  24       22.69       24.68      4.39 o 
   2   4  24       32.70       47.72      3.67 o 
   3   4  24       29.49       34.00      3.39 o 
   4   4  24        0.10        0.91      1.92 o 
   5   4  24        2.66        1.90      3.31 o 
   6   4  24        6.16        6.90      4.45 o 
   7   4  24        3.20        3.78      4.12 o 
   8   4  24       10.77        7.30      5.15 o 
   1   5  24        0.69        0.74      3.02 o 
   2   5  24       41.16       42.47      3.28 o 
   3   5  24       26.79       23.37      3.08 o 
   4   5  24        0.07        0.61      3.62 o 
   5   5  24       60.33       57.29      8.78 o 
   6   5  24        0.02        4.43      4.03 o 
   7   5  24       38.84       23.72      6.43 o 
   0   6  24      241.82      223.75      8.32 o 
   1   6  24       28.59       27.79      4.31 o 
   2   6  24        6.16        7.25      2.13 o 
   3   6  24        6.25        2.15      3.40 o 
   4   6  24        0.70       -0.69      3.25 o 
   5   6  24        8.67        1.74      3.80 o 
   6   6  24       12.24        5.90      4.58 o 
   7   6  24        4.68        3.96      4.27 o 
   1   7  24      157.28      152.80      6.15 o 
   2   7  24        0.21        1.41      2.05 o 
   3   7  24        3.01        2.65      3.24 o 
   4   7  24        4.96        3.67      3.87 o 
   5   7  24       11.89        8.44      4.04 o 
   6   7  24        0.05        1.32      3.57 o 
   7   7  24        0.11        1.63      4.95 o 
   0   8  24       61.44       72.20      5.90 o 
   1   8  24        4.48        5.08      3.63 o 
   2   8  24        0.30        2.40      3.74 o 
   3   8  24       43.84       56.87      7.47 o 
   4   8  24        0.02        3.05      3.39 o 
   5   8  24        0.06       -0.89      3.52 o 
   6   8  24        0.06       -3.32      4.86 o 
   7   8  24        8.77       11.00      7.65 o 
   1   9  24        4.39        3.39      2.71 o 
   2   9  24        0.21        0.34      2.46 o 
   3   9  24        1.06        2.41      3.24 o 
   4   9  24       43.09       21.73      7.15 o 
   5   9  24        0.12        0.73      5.54 o 
   6   9  24        5.71        0.19      4.99 o 
   0  10  24       40.51       40.04      3.82 o 
   1  10  24        7.47        7.45      3.74 o 
   2  10  24       12.11        9.84      3.91 o 
   3  10  24        0.12        0.14      2.81 o 
   4  10  24        2.71       -1.41      4.61 o 
   5  10  24        2.63        3.49      6.16 o 
   6  10  24        3.07       -0.76      5.90 o 
   1  11  24        0.05       -0.16      2.91 o 
   2  11  24        0.03        2.50      3.12 o 
   3  11  24       14.55        2.40      6.16 o 
   4  11  24       14.61        0.39      4.46 o 
   5  11  24        1.14        1.94      5.78 o 
   6  11  24        2.47       -3.23     11.27 o 
   0  12  24       11.38       22.36     11.62 o 
   1  12  24        0.02        0.59      3.37 o 
   2  12  24        0.01       -2.03      4.47 o 
   3  12  24        1.05       -5.06      9.02 o 
   4  12  24        9.54       -0.08      4.95 o 
   5  12  24        2.24        5.81      5.71 o 
   1  13  24        9.99       13.57      7.20 o 
   2  13  24       26.59       38.25      4.89 o 
   3  13  24        1.66        9.71      6.36 o 
   4  13  24        9.82        3.35      5.94 o 
   0  14  24        0.93       -8.08     13.42 o 
   1  14  24        0.13        7.46      8.10 o 
   2  14  24        1.71       13.12      7.95 o 
   3  14  24        2.14        4.85      8.82 o 
   1  15  24       32.93       46.67      9.49 o 
   2  15  24        4.36       11.65      8.65 o 
   1   1  25       39.35       31.65      4.96 o 
   2   1  25       38.39       47.58      5.07 o 
   3   1  25       30.71       36.22      3.82 o 
   4   1  25        2.96        1.46      2.74 o 
   5   1  25        9.81        5.54      2.55 o 
   6   1  25        5.73        2.58      3.32 o 
   7   1  25        0.32        0.36      4.42 o 
   0   2  25      129.71      146.44      7.07 o 
   1   2  25        7.60       11.41      4.03 o 
   2   2  25       13.43       14.58      3.84 o 
   3   2  25        0.00        4.30      3.10 o 
   4   2  25        0.70        0.85      2.05 o 
   5   2  25        6.70        2.99      3.79 o 
   6   2  25        7.47        6.81      5.15 o 
   7   2  25        5.18        1.64      4.08 o 
   1   3  25       20.46       27.41      4.54 o 
   2   3  25       11.29        8.67      3.48 o 
   3   3  25        0.61       -0.57      2.46 o 
   4   3  25        5.89        2.00      2.15 o 
   5   3  25        1.42        5.24      4.24 o 
   6   3  25       15.94       12.16      4.26 o 
   7   3  25        0.87       -1.41      3.79 o 
   0   4  25       80.63       86.59      7.15 o 
   1   4  25        0.05       -3.00      3.81 o 
   2   4  25        8.34       13.14      3.91 o 
   3   4  25       60.76       79.84      3.61 o 
   4   4  25       14.41       10.20      3.71 o 
   5   4  25        4.61        5.61      3.60 o 
   6   4  25        0.65       -3.80      4.93 o 
   7   4  25       15.69       12.77      5.03 o 
   1   5  25      113.83       97.02      4.77 o 
   2   5  25       22.16       25.76      3.12 o 
   3   5  25       12.60       10.09      2.35 o 
   4   5  25       16.27        7.90      4.61 o 
   5   5  25        0.77       -0.17      2.69 o 
   6   5  25        1.11        3.86      4.26 o 
   7   5  25        0.37        0.64      4.00 o 
   0   6  25       15.36       19.89      4.84 o 
   1   6  25       28.94       26.05      4.89 o 
   2   6  25      166.83      144.85      4.78 o 
   3   6  25        7.12        7.96      3.73 o 
   4   6  25        2.84        1.02      3.17 o 
   5   6  25        0.83        4.36      4.59 o 
   6   6  25        1.41        2.38      4.23 o 
   7   6  25        0.36       -4.42      4.42 o 
   1   7  25       20.66       23.30      4.12 o 
   2   7  25        0.30        0.76      3.89 o 
   3   7  25       34.62       48.92      4.97 o 
   4   7  25        3.73        4.29      3.63 o 
   5   7  25        6.62        4.38      3.81 o 
   6   7  25        7.73        5.51      4.37 o 
   0   8  25        1.15        1.90      4.35 o 
   1   8  25       57.75       58.56      4.14 o 
   2   8  25        4.54        2.96      3.63 o 
   3   8  25        0.46       -0.28      3.61 o 
   4   8  25        0.20       -0.05      3.60 o 
   5   8  25        4.13        8.75      4.48 o 
   6   8  25        5.23       -2.11      5.85 o 
   1   9  25        2.61        5.12      3.23 o 
   2   9  25        0.16        0.22      2.85 o 
   3   9  25        9.86        9.40      3.89 o 
   4   9  25        0.32        2.97      4.28 o 
   5   9  25        4.69        2.88      5.90 o 
   6   9  25        7.34        9.94      6.20 o 
   0  10  25       25.82       17.59     17.51 o 
   1  10  25       53.92       40.15      6.07 o 
   2  10  25       26.49       14.59      7.00 o 
   3  10  25        1.41        0.13      4.35 o 
   4  10  25        4.16        6.22      5.83 o 
   5  10  25        2.15       -1.45      5.20 o 
   1  11  25       41.41       36.23      6.74 o 
   2  11  25        1.39        1.60      3.22 o 
   3  11  25        1.43        2.70      5.23 o 
   4  11  25        1.28       -1.06      5.56 o 
   5  11  25        0.57        1.90      4.80 o 
   0  12  25        5.87        1.70     10.28 o 
   1  12  25        8.79        1.12      6.12 o 
   2  12  25        0.10       -2.27      4.03 o 
   3  12  25        4.40       -0.48      4.44 o 
   4  12  25        0.01       -2.20      4.68 o 
   1  13  25       14.82       28.96      9.37 o 
   2  13  25        9.53       10.43     10.19 o 
   3  13  25        6.82       15.14      8.55 o 
   0  14  25       29.13       33.46     16.82 o 
   1  14  25        1.77        7.24      7.77 o 
   2  14  25        0.01        3.01      7.35 o 
   0   0  26      620.94      734.32     19.96 o 
   1   0  26      136.22      147.58     10.31 o 
   2   0  26      226.17      234.82      8.90 o 
   3   0  26        4.07       -1.78      3.94 o 
   4   0  26       28.76       50.61      4.66 o 
   5   0  26       27.53       27.73      5.45 o 
   6   0  26        4.35        2.63     16.18 o 
   7   0  26        7.25        2.26      7.28 o 
   1   1  26        0.55        1.91      3.57 o 
   2   1  26        4.35        5.05      3.77 o 
   3   1  26        0.39       -1.17      2.37 o 
   4   1  26        0.35       -1.69      2.30 o 
   5   1  26       17.43       14.50      3.93 o 
   6   1  26        2.96        4.41      4.09 o 
   7   1  26        4.63       -1.31      5.60 o 
   0   2  26       13.38       26.46      6.30 o 
   1   2  26       35.72       50.42      4.82 o 
   2   2  26       25.85       22.43      3.90 o 
   3   2  26        9.53       13.72      3.47 o 
   4   2  26        4.30        4.90      2.85 o 
   5   2  26       12.90       11.34      5.16 o 
   6   2  26        2.22        6.24      4.30 o 
   7   2  26        5.89        0.54      5.68 o 
   1   3  26        0.42        2.77      4.46 o 
   2   3  26       67.04       86.33      5.90 o 
   3   3  26        0.71       -1.22      2.92 o 
   4   3  26        1.02        0.15      3.36 o 
   5   3  26       24.11       16.68      5.20 o 
   6   3  26       17.31       16.10      5.14 o 
   7   3  26       16.01       10.57      4.45 o 
   0   4  26        1.81       -0.27      3.55 o 
   1   4  26       25.44       28.43      4.13 o 
   2   4  26        2.44        2.63      3.27 o 
   3   4  26       11.52       15.02      3.21 o 
   4   4  26       18.90       14.66      4.47 o 
   5   4  26        0.75        2.56      4.28 o 
   6   4  26        0.62        4.97      4.67 o 
   7   4  26        1.58        2.64      5.48 o 
   1   5  26        9.74        9.41      3.43 o 
   2   5  26        0.48        0.13      2.43 o 
   3   5  26       19.16       14.55      4.22 o 
   4   5  26       14.74        8.52      4.43 o 
   5   5  26        4.26        2.04      4.22 o 
   6   5  26        6.99       10.93      5.47 o 
   0   6  26        1.75        6.19      5.34 o 
   1   6  26        3.77        4.68      3.78 o 
   2   6  26       16.17        8.55      4.09 o 
   3   6  26       89.20       98.03      5.47 o 
   4   6  26        0.70        2.54      3.71 o 
   5   6  26        0.10       -1.96      4.23 o 
   6   6  26        1.68        1.46      4.13 o 
   1   7  26        1.05       -2.93      6.27 o 
   2   7  26        1.81        3.36      3.83 o 
   3   7  26        0.48        3.30      3.62 o 
   4   7  26        2.37        2.04      3.49 o 
   5   7  26        0.66        2.40      3.84 o 
   6   7  26        6.13        8.61      4.40 o 
   0   8  26       11.89       19.13      5.60 o 
   1   8  26       19.96       32.02      3.97 o 
   2   8  26       52.48       42.00      7.11 o 
   3   8  26        0.33       -0.79      3.54 o 
   4   8  26       26.84       13.80      6.13 o 
   5   8  26        0.75       -1.02      5.13 o 
   6   8  26        0.03        1.88      9.55 o 
   1   9  26       15.19       16.80      4.42 o 
   2   9  26       43.00       51.24      9.97 o 
   3   9  26        0.73       -0.88      3.17 o 
   4   9  26        0.04       -1.28      5.43 o 
   5   9  26       14.16        6.17      6.53 o 
   0  10  26       47.73       45.65     15.15 o 
   1  10  26        0.02        1.92      4.26 o 
   2  10  26        4.48        1.30      3.25 o 
   3  10  26        2.38        1.49      4.69 o 
   4  10  26       25.90       21.54      6.51 o 
   5  10  26        0.34        4.40      5.63 o 
   1  11  26        9.01        7.27      6.31 o 
   2  11  26       12.54        3.26      3.86 o 
   3  11  26       12.65       10.53      5.99 o 
   4  11  26        0.80        2.15      4.85 o 
   0  12  26        7.73       24.91     15.96 o 
   1  12  26        6.74        0.42      6.78 o 
   2  12  26        0.00       -0.92      4.36 o 
   3  12  26        0.82       -3.05      9.53 o 
   1  13  26       21.48       32.31      8.92 o 
   2  13  26        0.81        2.83      6.87 o 
   1   1  27       19.52       20.59      3.97 o 
   2   1  27      110.51      118.75      5.67 o 
   3   1  27       31.40       47.83      4.15 o 
   4   1  27        0.29       -1.48      2.81 o 
   5   1  27        0.01        2.29      3.83 o 
   6   1  27       19.17       -1.23      6.97 o 
   0   2  27       17.34       35.22      6.38 o 
   1   2  27       19.48       13.12      4.84 o 
   2   2  27       36.57       38.56      4.50 o 
   3   2  27      116.29      129.07      4.96 o 
   4   2  27        0.66       -4.05      4.05 o 
   5   2  27        3.16        1.41      5.06 o 
   6   2  27        6.95        3.56      4.87 o 
   1   3  27        3.34        4.25      3.34 o 
   2   3  27        8.49        7.64      3.72 o 
   3   3  27        0.14        4.14      2.37 o 
   4   3  27        0.21       -3.86      4.55 o 
   5   3  27       16.83        6.52      4.76 o 
   6   3  27        0.36        3.21      3.96 o 
   0   4  27       12.88       11.44      6.46 o 
   1   4  27       11.99       16.88      3.83 o 
   2   4  27       26.25       12.35      2.79 o 
   3   4  27       15.96        8.02      4.22 o 
   4   4  27        0.15       -1.59      4.53 o 
   5   4  27       10.54        7.35      4.75 o 
   6   4  27        6.10       11.49      5.94 o 
   1   5  27        2.00        4.07      4.56 o 
   2   5  27        0.08       -0.26      3.47 o 
   3   5  27       12.83       16.99      4.14 o 
   4   5  27        0.97        0.07      4.68 o 
   5   5  27        0.77       -2.78      4.62 o 
   6   5  27        0.05        5.40      5.11 o 
   0   6  27        5.53       10.99      6.35 o 
   1   6  27       16.95       27.53      4.10 o 
   2   6  27        0.00       -1.90      3.44 o 
   3   6  27       12.85       12.50      3.97 o 
   4   6  27       46.21       18.91      8.68 o 
   5   6  27        3.66        7.37      5.47 o 
   1   7  27        0.67        2.42      3.15 o 
   2   7  27       15.22       12.62      4.51 o 
   3   7  27        0.71        5.15      4.52 o 
   4   7  27        5.71        0.84      4.48 o 
   5   7  27        0.00        2.35      3.81 o 
   0   8  27       15.86       24.59     11.09 o 
   1   8  27       11.42       10.67      3.69 o 
   2   8  27        0.00        3.62      3.32 o 
   3   8  27       14.74       13.63      4.20 o 
   4   8  27        2.34       -1.06      5.09 o 
   5   8  27        1.21        1.34      4.53 o 
   1   9  27       19.02       12.71      3.97 o 
   2   9  27        1.49       -2.37      3.03 o 
   3   9  27        2.65        2.53      4.53 o 
   4   9  27        3.56       -1.71      5.60 o 
   0  10  27       14.72       14.55     14.69 o 
   1  10  27        0.15        4.59      9.51 o 
   2  10  27       17.84       15.07      5.82 o 
   3  10  27        2.65        2.50      5.10 o 
   4  10  27       11.23       12.75      6.16 o 
   1  11  27       12.52       20.29      9.17 o 
   2  11  27        0.22       -0.85      4.52 o 
   3  11  27       12.56        9.38      6.90 o 
   0  12  27        1.23        4.80     12.87 o 
   1  12  27        0.04       -2.16      6.58 o 
   2  12  27        1.74        2.65     10.25 o 
   0   0  28        4.33        2.56      8.45 o 
   1   0  28      113.12      114.20      8.13 o 
   2   0  28       42.28       89.77      7.79 o 
   3   0  28       34.90       28.82      4.85 o 
   4   0  28       13.45       18.05      5.31 o 
   5   0  28       31.67       40.59     15.33 o 
   6   0  28        0.21        0.71      9.56 o 
   1   1  28        1.27        2.37      3.48 o 
   2   1  28        1.16       -2.59      3.89 o 
   3   1  28       16.39       19.64      3.79 o 
   4   1  28        2.13        0.15      3.56 o 
   5   1  28        0.75        2.65      4.17 o 
   6   1  28        3.95       -0.99      7.20 o 
   0   2  28        0.10       -1.37      5.46 o 
   1   2  28       31.67       28.39      4.18 o 
   2   2  28       25.43       20.37      4.95 o 
   3   2  28        0.22        0.81      2.96 o 
   4   2  28        8.59        6.85      5.23 o 
   5   2  28       11.25        8.50      5.04 o 
   1   3  28        7.84        8.42      3.52 o 
   2   3  28       14.89       11.70      3.45 o 
   3   3  28       10.34       12.95      4.76 o 
   4   3  28        2.62        2.46      4.73 o 
   5   3  28        6.21        6.17      5.19 o 
   0   4  28       14.22       11.99      5.59 o 
   1   4  28        0.51        2.11      2.99 o 
   2   4  28       42.77       51.36      4.95 o 
   3   4  28        3.67       -1.87      4.11 o 
   4   4  28        1.87        0.99      4.97 o 
   5   4  28        0.12       -0.79      4.76 o 
   1   5  28        3.34        0.66      3.08 o 
   2   5  28       26.51       20.55      5.44 o 
   3   5  28       22.49       25.66      5.58 o 
   4   5  28        0.29        0.46      4.64 o 
   5   5  28        6.15        7.43      5.56 o 
   0   6  28        3.96       13.76      5.79 o 
   1   6  28        0.29       -0.67      4.25 o 
   2   6  28        4.42        6.79      3.94 o 
   3   6  28        0.11        2.58      4.10 o 
   4   6  28        1.49       -3.79      6.88 o 
   5   6  28        6.42        6.14      5.05 o 
   1   7  28        3.93        3.54      4.67 o 
   2   7  28        0.31        2.88      3.61 o 
   3   7  28        3.22       -2.72      4.36 o 
   4   7  28        0.26       -1.88      5.19 o 
   0   8  28        0.11       10.35     10.59 o 
   1   8  28        0.63        6.27      6.06 o 
   2   8  28        4.38        5.31      4.39 o 
   3   8  28       22.99       13.57      5.56 o 
   4   8  28        0.25        2.14      4.76 o 
   1   9  28        2.82       17.44     11.98 o 
   2   9  28        1.70       -0.61      3.96 o 
   3   9  28        1.07        1.10      5.06 o 
   0  10  28       22.74       42.63     17.70 o 
   1  10  28        1.63        1.31      8.10 o 
   2  10  28       21.66       10.14      4.97 o 
   3  10  28        1.89        0.51      5.20 o 
   1  11  28       20.88       11.58      8.21 o 
   1   1  29       14.99       12.56      4.30 o 
   2   1  29        6.03        5.02      3.36 o 
   3   1  29        5.21        2.24      3.83 o 
   4   1  29      103.54      127.97     10.11 o 
   5   1  29       19.04        3.25      7.93 o 
   0   2  29        4.92        1.98      5.85 o 
   1   2  29        9.35        6.71      4.02 o 
   2   2  29       46.98       32.54      5.95 o 
   3   2  29       31.54       28.01      4.99 o 
   4   2  29        4.02        4.61      4.27 o 
   5   2  29       13.10       12.59      6.88 o 
   1   3  29        0.11        0.23      3.19 o 
   2   3  29        0.00        1.19      3.10 o 
   3   3  29       21.90       15.74      5.43 o 
   4   3  29        7.13        5.70      6.88 o 
   5   3  29        3.08        4.39      4.82 o 
   0   4  29        3.23        3.62      4.73 o 
   1   4  29        8.95        9.01      4.76 o 
   2   4  29        0.24       -3.56      4.62 o 
   3   4  29        1.47        2.99      4.46 o 
   4   4  29        2.90        3.61      5.05 o 
   1   5  29        0.03       -1.58      4.61 o 
   2   5  29        0.01        2.48      3.85 o 
   3   5  29        0.49        3.82      4.58 o 
   4   5  29        1.69        1.00      4.95 o 
   0   6  29        0.78        5.70      7.34 o 
   1   6  29        1.52        0.13      3.91 o 
   2   6  29        1.46       -0.59      3.91 o 
   3   6  29       11.45       10.88      5.34 o 
   4   6  29        2.84        0.07      5.07 o 
   1   7  29        3.55        1.98      4.08 o 
   2   7  29        1.58        5.81      4.79 o 
   3   7  29       19.82       15.35      5.85 o 
   0   8  29        1.92       24.18     12.16 o 
   1   8  29        1.40       11.75     13.39 o 
   2   8  29        4.52        2.91      4.80 o 
   3   8  29        0.81       -4.68      4.68 o 
   1   9  29       35.87       56.13     10.74 o 
   2   9  29        1.19        3.02      4.34 o 
   0  10  29        0.35      -12.47     12.47 o 
   0   0  30       34.38       20.55     17.26 o 
   1   0  30        0.00        1.51      4.96 o 
   2   0  30        5.88        6.46      5.67 o 
   3   0  30        1.59       -2.93      5.67 o 
   4   0  30       15.88       27.15     13.52 o 
   1   1  30        2.79        6.62      4.66 o 
   2   1  30        0.82        2.50      3.17 o 
   3   1  30        0.09       -1.48      4.56 o 
   4   1  30       18.17       15.02      9.42 o 
   0   2  30       29.96       26.66      7.62 o 
   1   2  30        5.37        5.57      5.14 o 
   2   2  30        9.53        9.67      3.24 o 
   3   2  30        1.03        2.69      3.95 o 
   4   2  30       13.21       13.37      5.79 o 
   1   3  30        0.39        0.21      3.86 o 
   2   3  30        0.35        2.65      4.23 o 
   3   3  30        0.09       -4.94      4.94 o 
   4   3  30       23.37       15.94      5.75 o 
   0   4  30        4.99       12.75      8.77 o 
   1   4  30        3.39       10.41      7.95 o 
   2   4  30        0.01       -1.65      4.55 o 
   3   4  30        1.63        1.06      3.98 o 
   1   5  30        0.06       -4.70      4.70 o 
   2   5  30        0.28        3.81      4.78 o 
   3   5  30        0.59        6.88      5.63 o 
   0   6  30        5.14       -2.27     11.98 o 
   1   6  30        0.24       15.32      5.63 o 
   2   6  30        2.70       -2.18      4.24 o 
   1   7  30       12.23       17.43     10.40 o 
   2   7  30        2.32        1.18      3.68 o 
   0   8  30        6.47       17.51     19.68 o 
   1   8  30        3.68       23.88     14.86 o 
   1   1  31       16.11       13.82      5.21 o 
   2   1  31        0.03        1.64      3.20 o 
   0   2  31       20.35       44.13     15.76 o 
   1   2  31        0.01        1.47      4.12 o 
   2   2  31        0.46        5.92      4.61 o 
   1   3  31        1.59        3.78      7.49 o 
   2   3  31        0.20       -2.84      4.23 o 
   0   4  31        0.07       14.53      6.97 o 
   1   4  31        5.64        6.59      6.24 o 
   2   4  31        1.14       11.22      4.82 o 
   1   5  31        1.89        0.84      4.32 o 
                                                 
